# Supplementary material for: Hydride Transfer Limits Hydrogen Evolution Efficiency With Zn Porphyrin Photocatalysts
Source: Chem Asian J. 2026 Mar 6;21(5):e70665. doi: 10.1002/asia.70665 (PMC12966634; doi:10.1002/asia.70665)
Supplement: Supplementary file 2 — Supporting File: asia70665‐sup‐0002‐SuppMat.txt. [file ASIA-21-e70665-s001.txt]

Cartesian coordinates, energies, electronic states and charges for all the species used for calculate pKas and reduction potentials.

Species: ZnBC
E_gas: -2770.06144162 a.u.
G_gas: -2769.790007 a.u.
E_sol: -2770.46908954 a.u.
Electronic state: S0
Charge: 0
C        2.931711    1.116732    0.035845
N        2.159400    0.000001   -0.000008
C        2.447959    2.411824    0.042785
N       -0.000001    2.004944    0.000018
C        1.107010    2.829847    0.019428
C       -2.447959   -2.411825    0.042746
C        2.931711   -1.116731   -0.035858
C        2.447960   -2.411823   -0.042792
C        1.107012   -2.829847   -0.019429
C       -2.931712    1.116731   -0.035817
C       -2.447961    2.411823   -0.042724
C       -1.107012    2.829847   -0.019358
N        0.000000   -2.004944   -0.000025
C       -1.107010   -2.829847    0.019370
N       -2.159400   -0.000001    0.000004
C       -2.931711   -1.116733    0.035839
C       -4.413319   -0.765468    0.093127
C       -4.413321    0.765466   -0.093092
C       -0.686054   -4.201843    0.012675
C        0.686056   -4.201843   -0.012774
C        4.413320   -0.765464   -0.093133
C        4.413320    0.765466    0.093114
C        0.686054    4.201843    0.012765
C       -0.686057    4.201843   -0.012666
Zn        0.000001    0.000000   -0.000010
H        3.188593    3.207804    0.067380
H        3.188595   -3.207803   -0.067388
H       -3.188596    3.207804   -0.067296
H       -4.985798   -1.291858   -0.678263
H       -4.985792    1.291855    0.678303
H       -1.353904   -5.054794    0.025382
H        1.353906   -5.054793   -0.025503
H        4.835602   -1.060586   -1.062540
H        4.985794   -1.291867    0.678251
H        4.985791    1.291870   -0.678272
H        4.835605    1.060589    1.062519
H        1.353904    5.054793    0.025486
H       -1.353907    5.054793   -0.025365
H       -3.188593   -3.207806    0.067328
H       -4.835596   -1.060608    1.062531
H       -4.835606    1.060605   -1.062493

------------------------------------------------------------

Species: ZnBC
E_gas: -2770.02515839 a.u.
G_gas: -2769.756608 a.u.
E_sol: -2770.43315874 a.u.
Electronic state: T1
Charge: 0
C        2.899556    1.120174    0.075389
N        2.107893    0.000001   -0.000007
C        2.451363    2.421231    0.091045
N       -0.000001    2.032629    0.000021
C        1.104604    2.855830    0.042244
C       -2.451362   -2.421233    0.091006
C        2.899557   -1.120172   -0.075405
C        2.451365   -2.421229   -0.091058
C        1.104606   -2.855830   -0.042249
C       -2.899557    1.120174   -0.075361
C       -2.451365    2.421231   -0.090987
C       -1.104606    2.855831   -0.042177
N        0.000001   -2.032629   -0.000025
C       -1.104604   -2.855831    0.042185
N       -2.107893   -0.000001    0.000006
C       -2.899556   -1.120176    0.075382
C       -4.370310   -0.749663    0.167289
C       -4.370312    0.749660   -0.167255
C       -0.686357   -4.231429    0.028093
C        0.686360   -4.231428   -0.028191
C        4.370311   -0.749656   -0.167299
C        4.370311    0.749660    0.167279
C        0.686357    4.231428    0.028186
C       -0.686361    4.231429   -0.028090
Zn        0.000000   -0.000000   -0.000005
H        3.204338    3.202910    0.145791
H        3.204340   -3.202908   -0.145806
H       -3.204341    3.202911   -0.145713
H       -4.987090   -1.351993   -0.507557
H       -4.987086    1.351989    0.507596
H       -1.354813   -5.083392    0.054477
H        1.354817   -5.083390   -0.054596
H        4.734712   -0.932788   -1.187166
H        4.987089   -1.352000    0.507535
H        4.987086    1.352004   -0.507558
H        4.734715    0.932791    1.187144
H        1.354814    5.083391    0.054586
H       -1.354818    5.083391   -0.054471
H       -3.204337   -3.202913    0.145738
H       -4.734708   -0.932817    1.187153
H       -4.734719    0.932814   -1.187115

------------------------------------------------------------

Species: ZnC_2-
E_gas: -2768.82755608 a.u.
G_gas: -2768.585045 a.u.
E_sol: -2769.45960061 a.u.
Electronic state: S0
Charge: -1
C       -2.825984    1.129604   -0.111237
N       -2.027211   -0.000001   -0.000001
C       -2.419275    2.429346   -0.109006
N        0.049699    2.100901    0.006761
C       -1.058531    2.922100   -0.023719
C        2.516755   -2.439229   -0.074604
C       -2.825983   -1.129606    0.111238
C       -2.419273   -2.429347    0.109006
C       -1.058528   -2.922100    0.023716
C        2.928337    1.122937    0.038804
C        2.516753    2.439231    0.074604
C        1.165766    2.925658    0.055593
N        0.049700   -2.100901   -0.006760
C        1.165768   -2.925657   -0.055595
N        2.107252    0.000001    0.000001
C        2.928338   -1.122935   -0.038801
C        4.316446   -0.681840   -0.026021
C        4.316446    0.681843    0.026025
C        0.755910   -4.275372   -0.062982
C       -0.657650   -4.272526   -0.011719
C       -4.283517   -0.709792    0.292372
C       -4.283518    0.709789   -0.292367
C       -0.657653    4.272526    0.011713
C        0.755907    4.275372    0.062975
Zn        0.059472   -0.000000    0.000000
H       -3.193476    3.191804   -0.205547
H        3.299274   -3.198105   -0.104809
H       -3.193473   -3.191807    0.205549
H        3.299272    3.198108    0.104810
H        5.174379   -1.349255   -0.050655
H        5.174378    1.349258    0.050661
H        1.418547   -5.136961   -0.094575
H       -1.324228   -5.131627    0.005194
H       -4.534892   -0.673788    1.365578
H       -4.989252   -1.398488   -0.190418
H       -4.989252    1.398485    0.190426
H       -4.534896    0.673785   -1.365572
H       -1.324232    5.131626   -0.005202
H        1.418544    5.136963    0.094564

------------------------------------------------------------

Species: ZnC_2-
E_gas: -2768.8039288 a.u.
G_gas: -2768.557506 a.u.
E_sol: -2769.42295238 a.u.
Electronic state: S1
Charge: -1
C       -2.843946    1.123166   -0.048086
N       -2.046978   -0.000000    0.000000
C       -2.400835    2.421496   -0.045551
N        0.056582    2.063606    0.007283
C       -1.047886    2.878852   -0.009625
C        2.508275   -2.434812   -0.034747
C       -2.843945   -1.123167    0.048086
C       -2.400834   -2.421497    0.045551
C       -1.047885   -2.878853    0.009625
C        2.946256    1.112049    0.020091
C        2.508274    2.434813    0.034747
C        1.173437    2.889260    0.030472
N        0.056583   -2.063606   -0.007283
C        1.173438   -2.889260   -0.030472
N        2.126658    0.000000   -0.000000
C        2.946257   -1.112048   -0.020091
C        4.327753   -0.685900   -0.014299
C        4.327753    0.685902    0.014298
C        0.753199   -4.251205   -0.038017
C       -0.637248   -4.245677   -0.013182
C       -4.297669   -0.725630    0.244445
C       -4.297669    0.725628   -0.244445
C       -0.637249    4.245677    0.013182
C        0.753197    4.251205    0.038017
Zn        0.039662    0.000000    0.000000
H       -3.163118    3.195862   -0.094299
H        3.279486   -3.203960   -0.049933
H       -3.163117   -3.195864    0.094299
H        3.279484    3.203961    0.049933
H        5.183550   -1.354246   -0.025339
H        5.183550    1.354248    0.025338
H        1.417547   -5.109907   -0.055835
H       -1.308997   -5.097643   -0.007048
H       -4.553171   -0.774207    1.316330
H       -5.013197   -1.370535   -0.278613
H       -5.013198    1.370533    0.278613
H       -4.553171    0.774205   -1.316331
H       -1.308999    5.097643    0.007048
H        1.417545    5.109907    0.055835

------------------------------------------------------------

Species: ZnC_2-
E_gas: -2768.81267058 a.u.
G_gas: -2768.57281 a.u.
E_sol: -2769.44318801 a.u.
Electronic state: T1
Charge: -1
C       -2.851599    1.125774   -0.081524
N       -2.062403   -0.000005   -0.000005
C       -2.420110    2.429319   -0.083848
N        0.042615    2.069393    0.008246
C       -1.070083    2.893081   -0.022349
C        2.499033   -2.456754   -0.064953
C       -2.851593   -1.125788    0.081528
C       -2.420096   -2.429331    0.083857
C       -1.070067   -2.893086    0.022355
C        2.977414    1.116640    0.033594
C        2.499019    2.456766    0.064968
C        1.163545    2.896416    0.048052
N        0.042626   -2.069393   -0.008256
C        1.163561   -2.896410   -0.048043
N        2.155536    0.000006   -0.000006
C        2.977420   -1.116624   -0.033585
C        4.336245   -0.703923   -0.022671
C        4.336241    0.703945    0.022682
C        0.733455   -4.261974   -0.051784
C       -0.662789   -4.252711   -0.004750
C       -4.314449   -0.723701    0.256585
C       -4.314455    0.723679   -0.256571
C       -0.662812    4.252707    0.004759
C        0.733432    4.261978    0.051794
Zn        0.086520    0.000000   -0.000018
H       -3.185786    3.203249   -0.151383
H        3.260625   -3.236637   -0.090926
H       -3.185768   -3.203265    0.151404
H        3.260607    3.236654    0.090950
H        5.194760   -1.370425   -0.040828
H        5.194753    1.370452    0.040844
H        1.394953   -5.123834   -0.078449
H       -1.335143   -5.107070    0.011154
H       -4.585592   -0.747344    1.327363
H       -5.009809   -1.388255   -0.272287
H       -5.009814    1.388230    0.272307
H       -4.585606    0.747321   -1.327346
H       -1.335170    5.107063   -0.011140
H        1.394925    5.123841    0.078464

------------------------------------------------------------

Species: ZnC_-_d
E_gas: -2768.90508785 a.u.
G_gas: -2768.658646 a.u.
E_sol: -2769.37079124 a.u.
Electronic state: D0
Charge: -1
C       -2.840910    1.125130   -0.074300
N       -2.053002   -0.000192    0.000074
C       -2.403426    2.422717   -0.070433
N        0.050605    2.062579    0.009830
C       -1.050001    2.882312   -0.014302
C        2.504407   -2.431267   -0.051886
C       -2.840655   -1.125672    0.074565
C       -2.402965   -2.423206    0.070388
C       -1.049385   -2.882485    0.013930
C        2.942582    1.111802    0.027096
C        2.503915    2.431728    0.051929
C        1.167299    2.886436    0.040394
N        0.051030   -2.062573   -0.009919
C        1.167924   -2.886256   -0.040710
N        2.124502    0.000176    0.000143
C        2.942797   -1.111247   -0.026712
C        4.325999   -0.683388   -0.017503
C        4.325869    0.684206    0.018162
C        0.750520   -4.248505   -0.042645
C       -0.639087   -4.246443   -0.007035
C       -4.309804   -0.738099    0.214900
C       -4.310000    0.737249   -0.214195
C       -0.639930    4.246312    0.006193
C        0.749685    4.248627    0.041839
Zn        0.060262    0.000044    0.000027
H       -3.164183    3.199240   -0.129406
H        3.273935   -3.200798   -0.072360
H       -3.163535   -3.199894    0.129390
H        3.273269    3.201432    0.072327
H        5.181314   -1.350723   -0.034459
H        5.181073    1.351679    0.035290
H        1.415198   -5.105688   -0.063791
H       -1.306594   -5.101528    0.006212
H       -4.621014   -0.838948    1.265504
H       -4.971614   -1.374141   -0.383649
H       -4.971783    1.373158    0.384525
H       -4.621546    0.838043   -1.264711
H       -1.307568    5.101295   -0.007352
H        1.414245    5.105903    0.062725

------------------------------------------------------------

Species: ZnC_-_d_exc
E_gas: -2768.88368799 a.u.
G_gas: -2768.637 a.u.
E_sol: -2769.34870968 a.u.
Electronic state: D1
Charge: -1
C       -2.869328   -1.119557    0.039887
N       -2.098533    0.000000    0.000000
C       -2.398186   -2.429234    0.039808
N        0.045710   -2.033169   -0.008553
C       -1.063791   -2.855749    0.008199
C        2.490345    2.447680    0.032764
C       -2.869328    1.119557   -0.039887
C       -2.398186    2.429234   -0.039808
C       -1.063790    2.855749   -0.008199
C        2.982414   -1.107584   -0.016794
C        2.490344   -2.447680   -0.032764
C        1.166045   -2.858402   -0.026636
N        0.045711    2.033169    0.008553
C        1.166045    2.858402    0.026636
N        2.163366   -0.000000    0.000000
C        2.982414    1.107584    0.016794
C        4.341996    0.700673    0.010805
C        4.341996   -0.700673   -0.010805
C        0.729444    4.239206    0.027590
C       -0.640200    4.233811    0.004617
C       -4.344874    0.752745   -0.164033
C       -4.344874   -0.752744    0.164033
C       -0.640200   -4.233811   -0.004617
C        0.729443   -4.239206   -0.027590
Zn        0.092963   -0.000000   -0.000000
H       -3.149791   -3.216603    0.069775
H        3.241320    3.235492    0.044547
H       -3.149791    3.216604   -0.069775
H        3.241319   -3.235492   -0.044547
H        5.198884    1.365743    0.020505
H        5.198884   -1.365743   -0.020505
H        1.394708    5.095905    0.041631
H       -1.311393    5.086332   -0.004064
H       -4.691237    0.934223   -1.194612
H       -4.987010    1.345006    0.498553
H       -4.987010   -1.345006   -0.498553
H       -4.691237   -0.934222    1.194612
H       -1.311394   -5.086332    0.004064
H        1.394707   -5.095905   -0.041631

------------------------------------------------------------

Species: ZnCH_p1_d
E_gas: -2769.42170023 a.u.
G_gas: -2769.162845 a.u.
E_sol: -2769.83720997 a.u.
Electronic state: D0
Charge: 0
C       -2.934466   -0.862578    0.149884
N       -2.106565    0.131356    0.020529
C       -2.547730   -2.254144    0.535955
N       -0.066747   -2.016863    0.105305
C       -1.195046   -2.772939    0.144162
C        2.656746    2.267537    0.150695
C       -2.811624    1.328592   -0.202109
C       -2.235261    2.559578   -0.212474
C       -0.856811    2.906531   -0.068262
C        2.906899   -1.277103   -0.104371
C        2.351985   -2.549823   -0.206561
C        0.990026   -2.901292   -0.138320
N        0.184334    2.017159    0.031468
C        1.346807    2.773632    0.111512
N        2.164063   -0.123583    0.011335
C        3.043671    0.924710    0.078085
C        4.396768    0.420134    0.018151
C        4.310883   -0.940935   -0.105524
C        1.008348    4.163156    0.084894
C       -0.364829    4.242841   -0.035560
C       -4.294111    1.027461   -0.374336
C       -4.389651   -0.458023    0.030846
C       -0.903933   -4.133106   -0.087376
C        0.474617   -4.217819   -0.260984
Zn        0.138808    0.002545    0.066282
H       -2.650232   -2.302394    1.638998
H        3.453666    3.004889    0.202503
H       -2.907715    3.405501   -0.342339
H        3.046892   -3.375808   -0.338984
H        5.291546    1.030090    0.053263
H        5.122790   -1.654003   -0.186202
H        1.720849    4.977729    0.133809
H       -0.975860    5.135329   -0.100055
H       -4.600096    1.170072   -1.419002
H       -4.924165    1.680354    0.238039
H       -4.919812   -1.082183   -0.698392
H       -4.896512   -0.607184    0.996177
H       -1.624920   -4.941868   -0.104022
H        1.065484   -5.105398   -0.452931
H       -3.311482   -2.946427    0.160385

------------------------------------------------------------

Species: ZnCH_p2_d
E_gas: -2769.42753215 a.u.
G_gas: -2769.16876 a.u.
E_sol: -2769.83847111 a.u.
Electronic state: D0
Charge: 0
C       -2.858218    0.998364   -0.037285
N       -2.049338   -0.084650    0.009777
C       -2.450062    2.323478   -0.045373
N       -0.016466    2.052316    0.004027
C       -1.128873    2.794904   -0.017946
C        2.561271   -2.380390   -0.030304
C       -2.806137   -1.241986    0.047490
C       -2.316892   -2.519867    0.035226
C       -0.954728   -2.924811    0.000110
C        2.907841    1.168612    0.022213
C        2.446149    2.482776    0.033607
C        1.104243    2.929769    0.020432
N        0.111734   -2.075141   -0.010119
C        1.253446   -2.864946   -0.029411
N        2.116768    0.041620    0.004667
C        2.965939   -1.042338   -0.010932
C        4.334054   -0.585919   -0.002044
C        4.300684    0.781080    0.020062
C        0.872654   -4.249208   -0.036294
C       -0.500715   -4.287752   -0.017142
C       -4.289825   -0.913671    0.135641
C       -4.325654    0.602754   -0.112600
C       -0.797173    4.278287   -0.012550
C        0.693998    4.250549    0.014194
Zn        0.069061   -0.034873    0.003281
H       -3.232777    3.076620   -0.078223
H        3.353341   -3.125144   -0.042726
H       -3.048718   -3.323572    0.063187
H        3.202377    3.263141    0.046188
H        5.203915   -1.232032   -0.011092
H        5.136583    1.470204    0.032071
H        1.562971   -5.084196   -0.051476
H       -1.143933   -5.159465   -0.013359
H       -4.671144   -1.166832    1.133551
H       -4.878545   -1.485889   -0.588466
H       -4.930493    1.152187    0.616268
H       -4.720782    0.847202   -1.107459
H       -1.213832    4.781113   -0.899706
H        1.344578    5.115657    0.022478
H       -1.246258    4.780072    0.859284

------------------------------------------------------------

Species: ZnCH_p3_d
E_gas: -2769.42765736 a.u.
G_gas: -2769.168786 a.u.
E_sol: -2769.83778571 a.u.
Electronic state: D0
Charge: 0
C       -2.804523    1.201470   -0.058045
N       -2.053894    0.045715   -0.007147
C       -2.327125    2.481075   -0.049054
N        0.134197    2.048321    0.009271
C       -0.967126    2.923749   -0.004582
C        2.398557   -2.546371   -0.038151
C       -2.870668   -1.040154    0.047738
C       -2.469068   -2.363952    0.055132
C       -1.147120   -2.852593    0.020491
C        2.968483    0.965609    0.011934
C        2.571388    2.313632    0.035180
C        1.266910    2.792014    0.032553
N       -0.023974   -2.075684   -0.004214
C        1.059921   -2.939162   -0.024514
N        2.111566   -0.099571   -0.005764
C        2.892698   -1.241125   -0.026180
C        4.284454   -0.871538   -0.023656
C        4.334638    0.496945    0.001623
C        0.588664   -4.298775   -0.016822
C       -0.780215   -4.247904    0.012960
C       -4.334309   -0.631600    0.136380
C       -4.289436    0.875205   -0.160417
C       -0.561286    4.241125    0.016723
C        0.929074    4.273128    0.046172
Zn        0.060871   -0.033546   -0.003066
H       -3.067617    3.276195   -0.087460
H        3.136934   -3.344440   -0.052275
H       -3.256483   -3.112140    0.094253
H        3.365774    3.055174    0.050883
H        5.113182   -1.569420   -0.037397
H        5.211173    1.133526    0.012003
H        1.223680   -5.176582   -0.029903
H       -1.479629   -5.075040    0.028818
H       -4.712911   -0.835574    1.147005
H       -4.959744   -1.197103   -0.561827
H       -4.889622    1.474783    0.530965
H       -4.646801    1.094640   -1.175100
H       -1.213755    5.105156    0.010580
H        1.372819    4.792858   -0.817665
H        1.338142    4.768190    0.941298

------------------------------------------------------------

Species: ZnCH_p4_d
E_gas: -2769.42972254 a.u.
G_gas: -2769.17024 a.u.
E_sol: -2769.84104563 a.u.
Electronic state: D0
Charge: 0
C        2.729932   -1.382563   -0.128010
N        2.071919   -0.206272    0.035164
C        2.129956   -2.627927   -0.245872
N       -0.254986   -2.023437    0.082147
C        0.761022   -2.939867   -0.161162
C       -2.192800    2.677262   -0.222787
C        2.971773    0.826523    0.149855
C        2.649830    2.159120    0.178212
C        1.351426    2.735763    0.072595
C       -3.054899   -0.737430    0.146390
C       -2.746791   -2.160627    0.500724
C       -1.413472   -2.733724    0.126464
N        0.184817    2.037705    0.004005
C       -0.834642    2.975124   -0.127999
N       -2.124341    0.231615    0.086666
C       -2.807760    1.426877   -0.142216
C       -4.205177    1.157942   -0.230782
C       -4.360573   -0.206032   -0.048876
C       -0.269808    4.291381   -0.140623
C        1.090422    4.146085   -0.005380
C        4.394094    0.291823    0.237269
C        4.234053   -1.169774   -0.216803
C        0.199704   -4.247688   -0.277505
C       -1.167050   -4.113305   -0.095895
Zn       -0.057358    0.013934    0.078577
H        2.797006   -3.471519   -0.407401
H       -2.857299    3.528269   -0.358093
H        3.474403    2.863029    0.257276
H       -3.532072   -2.806603    0.090295
H       -4.977163    1.897150   -0.408825
H       -5.282247   -0.775398   -0.046092
H       -0.835436    5.210830   -0.234578
H        1.844819    4.922687    0.027766
H        4.749086    0.348067    1.275377
H        5.092657    0.868230   -0.376769
H        4.789679   -1.884038    0.399180
H        4.568732   -1.307504   -1.254410
H        0.760462   -5.153843   -0.472653
H       -1.918960   -4.893074   -0.108457
H       -2.850242   -2.255347    1.598589

------------------------------------------------------------

Species: ZnCH_p5_d
E_gas: -2769.42278575 a.u.
G_gas: -2769.16479 a.u.
E_sol: -2769.83237242 a.u.
Electronic state: D0
Charge: 0
C       -2.880862   -1.154631    0.023756
N       -2.113598   -0.020044    0.002490
C       -2.392994   -2.442856    0.019809
N        0.050997   -2.023269   -0.004655
C       -1.044553   -2.858332    0.002110
C        2.433866    2.484577    0.017400
C       -2.897934    1.082936   -0.021451
C       -2.442407    2.392776   -0.022890
C       -1.106152    2.823915   -0.007036
C        2.939666   -1.068930   -0.007156
C        2.500031   -2.389366   -0.016374
C        1.169803   -2.833398   -0.014158
N       -0.000052    2.022184    0.003012
C        1.109526    2.865484    0.012462
N        2.143898    0.022465    0.001464
C        2.961369    1.162441    0.010361
C        4.303327    0.825746    0.008561
C        4.408196   -0.665661   -0.003993
C        0.656194    4.242516    0.010902
C       -0.704936    4.217509   -0.002175
C       -4.376231    0.719955   -0.067549
C       -4.364784   -0.814387    0.073452
C       -0.610897   -4.226231   -0.005444
C        0.762149   -4.212612   -0.016177
Zn        0.038914   -0.006188    0.000825
H       -3.130812   -3.241764    0.034724
H        3.167734    3.286369    0.023891
H       -3.197461    3.174362   -0.039242
H        3.264565   -3.162097   -0.022923
H        5.133544    1.520742    0.013774
H        4.938074   -1.073596    0.871931
H        1.310324    5.106162    0.017706
H       -1.390315    5.056560   -0.008198
H       -4.815304    1.045814   -1.019100
H       -4.935945    1.221290    0.729760
H       -4.921240   -1.320734   -0.722851
H       -4.800280   -1.142049    1.025967
H       -1.269770   -5.086259   -0.002224
H        1.438571   -5.058830   -0.023630
H        4.937903   -1.058392   -0.886973

------------------------------------------------------------

Species: ZnCH-_p1
E_gas: -2769.48352917 a.u.
G_gas: -2769.226244 a.u.
E_sol: -2769.95191272 a.u.
Electronic state: S0
Charge: -1
C       -2.971410   -0.679939    0.225523
N       -2.090985    0.268552    0.073374
C       -2.634043   -2.029466    0.779609
N       -0.194632   -2.006627    0.157733
C       -1.394741   -2.663913    0.214536
C        2.808051    2.084299    0.207721
C       -2.705237    1.475549   -0.271327
C       -2.058379    2.678617   -0.298969
C       -0.677615    2.957945   -0.098042
C        2.796805   -1.475087   -0.147819
C        2.167603   -2.693927   -0.295890
C        0.764785   -2.953276   -0.206606
N        0.317423    2.004807    0.053986
C        1.520316    2.687045    0.149306
N        2.140732   -0.266113    0.030415
C        3.089586    0.729956    0.110100
C        4.407790    0.121236    0.011807
C        4.227026   -1.221430   -0.160933
C        1.269780    4.089177    0.093670
C       -0.101084    4.252302   -0.073264
C       -4.182960    1.222258   -0.554234
C       -4.396080   -0.196291    0.020853
C       -1.237837   -4.010021   -0.136399
C        0.132499   -4.199923   -0.397993
Zn        0.162881   -0.006220    0.115996
H       -2.547622   -1.930220    1.884785
H        3.653920    2.766489    0.261705
H       -2.677061    3.553175   -0.502223
H        2.800057   -3.561038   -0.477727
H        5.345504    0.666240    0.048412
H        4.989707   -1.983490   -0.285529
H        2.030369    4.860965    0.142329
H       -0.650539    5.182851   -0.176445
H       -4.377002    1.226589   -1.638298
H       -4.841394    1.975620   -0.106494
H       -4.974108   -0.858545   -0.635444
H       -4.919816   -0.181127    0.993553
H       -2.025493   -4.756669   -0.160473
H        0.630802   -5.121352   -0.680393
H       -3.480660   -2.707884    0.613913

------------------------------------------------------------

Species: ZnCH-_p1
E_gas: -2769.45867042 a.u.
G_gas: -2769.204158 a.u.
E_sol: -2769.9213463 a.u.
Electronic state: T1
Charge: -1
C       -2.935706   -0.851164   -0.072316
N       -2.039519    0.197890   -0.059876
C       -2.594163   -2.187941    0.501798
N       -0.111475   -2.061388    0.103503
C       -1.259138   -2.790581    0.185537
C        2.707274    2.214658    0.138734
C       -2.705557    1.384036   -0.190241
C       -2.155720    2.649685   -0.156510
C       -0.777538    2.968411   -0.012365
C        2.852489   -1.346119   -0.132920
C        2.290294   -2.629577   -0.199829
C        0.926192   -2.972348   -0.096139
N        0.236368    2.052043    0.051778
C        1.429271    2.772956    0.137657
N        2.131434   -0.178119   -0.022897
C        3.045218    0.856503    0.041861
C        4.376264    0.325934   -0.028853
C        4.258800   -1.041935   -0.146846
C        1.131582    4.173687    0.154217
C       -0.238649    4.299312    0.056783
C       -4.190649    1.127592   -0.422466
C       -4.351415   -0.330522    0.037592
C       -0.993004   -4.164916    0.036127
C        0.389785   -4.286181   -0.143911
Zn        0.067273    0.000536    0.032668
H       -2.682082   -2.108566    1.612289
H        3.538895    2.915576    0.190603
H       -2.839271    3.491291   -0.245262
H        2.985904   -3.458251   -0.318504
H        5.285542    0.917179    0.000308
H        5.054096   -1.775424   -0.226240
H        1.871274    4.965137    0.215479
H       -0.825733    5.210812    0.026756
H       -4.411043    1.215972   -1.497754
H       -4.833590    1.841574    0.104272
H       -5.077703   -0.903863   -0.552530
H       -4.695874   -0.369815    1.093076
H       -1.731761   -4.959198    0.063448
H        0.965054   -5.193517   -0.294625
H       -3.373333   -2.906902    0.213629

------------------------------------------------------------

Species: ZnCH-_p2
E_gas: -2769.48749162 a.u.
G_gas: -2769.230415 a.u.
E_sol: -2769.95391338 a.u.
Electronic state: S0
Charge: -1
C       -2.871461    0.900941   -0.059297
N       -2.032663   -0.146601    0.031616
C       -2.524411    2.247025   -0.091261
N       -0.085218    2.072197    0.001606
C       -1.222278    2.771990   -0.046724
C        2.656113   -2.294994   -0.054892
C       -2.763128   -1.340994    0.093256
C       -2.246250   -2.597213    0.059427
C       -0.867564   -2.985583   -0.011850
C        2.838643    1.271454    0.049885
C        2.359460    2.570189    0.067535
C        1.001818    3.007950    0.030585
N        0.182378   -2.096372   -0.021730
C        1.344563   -2.848429   -0.060040
N        2.098889    0.108698    0.015370
C        2.992040   -0.958893   -0.012930
C        4.343413   -0.434451    0.009839
C        4.255335    0.924482    0.051970
C        1.016227   -4.226617   -0.083175
C       -0.378537   -4.312372   -0.051811
C       -4.245273   -1.027808    0.253871
C       -4.322889    0.444010   -0.175719
C       -0.954624    4.273144   -0.047075
C        0.541484    4.302144    0.007558
Zn        0.085870   -0.046061    0.009940
H       -3.339603    2.964449   -0.154320
H        3.478410   -3.007899   -0.077053
H       -2.960251   -3.418609    0.110694
H        3.106413    3.361076    0.092206
H        5.240511   -1.045064   -0.004616
H        5.064471    1.646860    0.077624
H        1.731427   -5.042021   -0.114011
H       -0.989523   -5.209273   -0.051268
H       -4.543779   -1.135014    1.308314
H       -4.884897   -1.694233   -0.335274
H       -5.001136    1.053044    0.432334
H       -4.647225    0.540741   -1.222790
H       -1.390628    4.741758   -0.946986
H        1.157151    5.193636    0.011638
H       -1.457221    4.751056    0.812368

------------------------------------------------------------

Species: ZnCH-_p2
E_gas: -2769.45698317 a.u.
G_gas: -2769.203838 a.u.
E_sol: -2769.92478019 a.u.
Electronic state: T1
Charge: -1
C       -2.849824    1.028066   -0.051603
N       -2.060334   -0.054143    0.025741
C       -2.433188    2.359613   -0.079579
N       -0.002140    2.054835    0.000215
C       -1.108625    2.808868   -0.041284
C        2.534689   -2.432763   -0.052383
C       -2.837800   -1.211523    0.079066
C       -2.363105   -2.494588    0.053748
C       -1.011163   -2.924098   -0.005617
C        2.948185    1.147617    0.043992
C        2.458861    2.479017    0.058728
C        1.134140    2.927145    0.029535
N        0.083433   -2.080391   -0.018530
C        1.216723   -2.886599   -0.052048
N        2.142434    0.016561    0.010589
C        2.984415   -1.074310   -0.012989
C        4.335036   -0.640047    0.008003
C        4.309448    0.761252    0.045310
C        0.806017   -4.266233   -0.070369
C       -0.577022   -4.280545   -0.039581
C       -4.308144   -0.844209    0.227899
C       -4.321625    0.641989   -0.162410
C       -0.769552    4.294273   -0.039185
C        0.719741    4.260772    0.015019
Zn        0.103241   -0.052945    0.006283
H       -3.209063    3.120088   -0.131165
H        3.311985   -3.193751   -0.074719
H       -3.107272   -3.289268    0.095124
H        3.216417    3.260581    0.080552
H        5.203129   -1.290246   -0.003252
H        5.154019    1.442101    0.066959
H        1.481991   -5.114072   -0.097890
H       -1.233729   -5.144675   -0.036762
H       -4.629785   -0.971256    1.273993
H       -4.965385   -1.466665   -0.389957
H       -4.964443    1.263845    0.471042
H       -4.655117    0.784087   -1.201891
H       -1.177977    4.786778   -0.938911
H        1.375633    5.123037    0.026081
H       -1.244621    4.797545    0.820679

------------------------------------------------------------

Species: ZnCH-_p3
E_gas: -2769.49593498 a.u.
G_gas: -2769.238422 a.u.
E_sol: -2769.95939207 a.u.
Electronic state: S0
Charge: -1
C        2.726344   -1.318747   -0.095191
N        2.036304   -0.126683   -0.006470
C        2.212524   -2.580829   -0.088969
N       -0.223001   -2.042367    0.016937
C        0.831441   -2.989540   -0.011878
C       -2.282447    2.655867   -0.061023
C        2.913987    0.924736    0.079496
C        2.595550    2.256992    0.089924
C        1.280793    2.818578    0.033027
C       -3.006144   -0.829988    0.019870
C       -2.671173   -2.205607    0.056935
C       -1.393647   -2.736865    0.051671
N        0.127398    2.090286   -0.001576
C       -0.925015    3.003551   -0.039286
N       -2.104921    0.193064   -0.005699
C       -2.836024    1.381519   -0.041567
C       -4.236131    1.071968   -0.040720
C       -4.347753   -0.298727   -0.000346
C       -0.401260    4.328958   -0.032556
C        0.978486    4.217105    0.014515
C        4.344943    0.412952    0.212435
C        4.220636   -1.044283   -0.251933
C        0.373924   -4.278043    0.020559
C       -1.126017   -4.243222    0.073087
Zn       -0.050812    0.021504    0.000796
H        2.929171   -3.397090   -0.164087
H       -2.987382    3.485959   -0.086550
H        3.418139    2.966017    0.158002
H       -3.502092   -2.907602    0.080373
H       -5.035144    1.805825   -0.064818
H       -5.253297   -0.895594    0.013559
H       -0.996173    5.236139   -0.056365
H        1.712233    5.015809    0.035362
H        4.656855    0.462079    1.266510
H        5.059173    1.007316   -0.368255
H        4.838298   -1.748340    0.316265
H        4.501302   -1.140110   -1.311300
H        0.987983   -5.171056    0.005971
H       -1.618598   -4.740360   -0.779486
H       -1.554661   -4.702492    0.980290

------------------------------------------------------------

Species: ZnCH-_p3
E_gas: -2769.46215504 a.u.
G_gas: -2769.208122 a.u.
E_sol: -2769.92802479 a.u.
Electronic state: T1
Charge: -1
C        2.755200   -1.291834   -0.084232
N        2.046396   -0.122654    0.002800
C        2.254247   -2.566413   -0.090748
N       -0.184724   -2.044088    0.004668
C        0.876919   -2.959148   -0.026128
C       -2.322431    2.641586   -0.064083
C        2.912396    0.947005    0.081627
C        2.562904    2.276881    0.081057
C        1.260989    2.831683    0.021597
C       -3.017081   -0.882520    0.029757
C       -2.635789   -2.242445    0.059803
C       -1.355200   -2.759562    0.046511
N        0.090971    2.087097   -0.010724
C       -0.958462    2.985408   -0.044662
N       -2.119673    0.176312   -0.002429
C       -2.863761    1.334533   -0.033425
C       -4.260992    1.003774   -0.022411
C       -4.349237   -0.381108    0.019217
C       -0.433541    4.325179   -0.042155
C        0.947673    4.220369    0.001507
C        4.349403    0.461711    0.225705
C        4.248403   -1.002676   -0.222996
C        0.430786   -4.265703    0.001565
C       -1.061827   -4.254494    0.059497
Zn       -0.075034    0.052246   -0.001309
H        2.972484   -3.380859   -0.157138
H       -3.033795    3.463955   -0.087405
H        3.380289    2.994252    0.141012
H       -3.450456   -2.965043    0.087026
H       -5.071554    1.724145   -0.041098
H       -5.246387   -0.991278    0.038518
H       -1.034773    5.227573   -0.065146
H        1.676572    5.024107    0.020272
H        4.664593    0.524848    1.279213
H        5.057987    1.057034   -0.361470
H        4.865033   -1.693226    0.362803
H        4.543527   -1.111761   -1.277256
H        1.060862   -5.147718   -0.013811
H       -1.539539   -4.765963   -0.793860
H       -1.468196   -4.737482    0.965390

------------------------------------------------------------

Species: ZnCH-_p4
E_gas: -2769.50755516 a.u.
G_gas: -2769.248811 a.u.
E_sol: -2769.97173796 a.u.
Electronic state: S0
Charge: -1
C        2.588816   -1.627349   -0.203348
N        2.027405   -0.369366    0.026821
C        1.894320   -2.788227   -0.334354
N       -0.422327   -2.001215    0.162891
C        0.474989   -2.993982   -0.208902
C       -1.937310    2.845401   -0.333436
C        2.998025    0.556284    0.188696
C        2.817853    1.928763    0.272456
C        1.584182    2.608851    0.139310
C       -3.091216   -0.474433    0.216727
C       -2.863819   -1.858321    0.758632
C       -1.661825   -2.586550    0.221308
N        0.362581    2.012393    0.032917
C       -0.574307    3.029518   -0.168046
N       -2.088933    0.429821    0.142710
C       -2.661965    1.640263   -0.235790
C       -4.058281    1.461019   -0.415685
C       -4.326652    0.118233   -0.136232
C        0.106266    4.297534   -0.173629
C        1.437891    4.044504    0.034009
C        4.369973   -0.107958    0.262924
C        4.099352   -1.487746   -0.361016
C       -0.215732   -4.201974   -0.394060
C       -1.578282   -3.936900   -0.124914
Zn       -0.039549   -0.007208    0.129025
H        2.474611   -3.683864   -0.554717
H       -2.522054    3.741479   -0.537825
H        3.707145    2.545340    0.380205
H       -3.757679   -2.466030    0.570272
H       -4.761980    2.233281   -0.708650
H       -5.287565   -0.384684   -0.158415
H       -0.376158    5.259416   -0.312776
H        2.253751    4.757161    0.087480
H        4.672425   -0.204213    1.317033
H        5.146739    0.470289   -0.249858
H        4.654151   -2.303125    0.116183
H        4.373711   -1.482623   -1.427633
H        0.229526   -5.147835   -0.685881
H       -2.405620   -4.639094   -0.151464
H       -2.779291   -1.782288    1.860008

------------------------------------------------------------

Species: ZnCH-_p4
E_gas: -2769.47110326 a.u.
G_gas: -2769.216544 a.u.
E_sol: -2769.93744832 a.u.
Electronic state: T1
Charge: -1
C        2.683552   -1.467861   -0.166008
N        2.066262   -0.283190    0.045127
C        2.052897   -2.695470   -0.307794
N       -0.307452   -2.024910    0.086698
C        0.670320   -2.971219   -0.192556
C       -2.119074    2.752650   -0.275810
C        3.006155    0.723669    0.187394
C        2.728269    2.064632    0.215329
C        1.463238    2.707841    0.092085
C       -3.081792   -0.664123    0.163677
C       -2.782497   -2.068577    0.592796
C       -1.490810   -2.698912    0.162237
N        0.248316    2.044766   -0.001720
C       -0.727905    3.012581   -0.146068
N       -2.118780    0.305652    0.102871
C       -2.768663    1.507711   -0.165566
C       -4.166714    1.259359   -0.277381
C       -4.354284   -0.115209   -0.064025
C       -0.119488    4.302465   -0.144090
C        1.252434    4.104655    0.012746
C        4.400483    0.120846    0.301952
C        4.194210   -1.284632   -0.289638
C        0.068983   -4.254799   -0.301443
C       -1.296668   -4.077613   -0.072217
Zn       -0.093606    0.045298    0.079386
H        2.693125   -3.553394   -0.505938
H       -2.754604    3.619483   -0.444685
H        3.582063    2.734356    0.314588
H       -3.608783   -2.720135    0.280914
H       -4.921849    2.007444   -0.493963
H       -5.291089   -0.663337   -0.063043
H       -0.649930    5.243368   -0.241632
H        2.031507    4.858859    0.059291
H        4.701760    0.050355    1.359473
H        5.164603    0.710311   -0.216961
H        4.758953   -2.070172    0.224877
H        4.485530   -1.312566   -1.351195
H        0.594639   -5.177392   -0.523403
H       -2.073676   -4.834394   -0.065367
H       -2.798366   -2.095928    1.700909

------------------------------------------------------------

Species: ZnCH-_p5
E_gas: -2769.47899223 a.u.
G_gas: -2769.222526 a.u.
E_sol: -2769.94367186 a.u.
Electronic state: S0
Charge: -1
C        2.882681   -1.187657   -0.061425
N        2.120856   -0.030841   -0.018670
C        2.386447   -2.462506   -0.041521
N       -0.067475   -2.037590    0.015232
C        1.030363   -2.886966    0.006005
C       -2.391485    2.510465   -0.041618
C        2.911508    1.051364    0.043641
C        2.484381    2.381011    0.059716
C        1.156388    2.823185    0.026370
C       -2.952197   -1.044001    0.011417
C       -2.539292   -2.353390    0.038596
C       -1.194091   -2.835033    0.038992
N        0.043038    2.029082   -0.004426
C       -1.064768    2.875845   -0.024781
N       -2.127069    0.056364   -0.008013
C       -2.950111    1.191465   -0.030722
C       -4.291345    0.886699   -0.031722
C       -4.428385   -0.613521   -0.002343
C       -0.600833    4.252778   -0.012137
C        0.761040    4.220622    0.022222
C        4.383903    0.662000    0.153998
C        4.362100   -0.837178   -0.193871
C        0.587769   -4.231305    0.029995
C       -0.805896   -4.202863    0.051526
Zn       -0.082659   -0.022271   -0.005196
H        3.120983   -3.267026   -0.076246
H       -3.112066    3.326377   -0.055188
H        3.253869    3.148748    0.101923
H       -3.313141   -3.119170    0.053380
H       -5.105788    1.601897   -0.041980
H       -4.959848   -1.030434   -0.876004
H       -1.250919    5.120936   -0.024875
H        1.451524    5.057018    0.042733
H        4.731522    0.833740    1.184386
H        5.024611    1.259250   -0.505290
H        5.002061   -1.444812    0.456263
H        4.702629   -1.001163   -1.228210
H        1.234890   -5.102715    0.027241
H       -1.488681   -5.045588    0.070989
H       -4.966398   -0.994120    0.883862

------------------------------------------------------------

Species: ZnCH-_p5
E_gas: -2769.4729593 a.u.
G_gas: -2769.218456 a.u.
E_sol: -2769.9375685 a.u.
Electronic state: T1
Charge: -1
C        2.847613   -1.186530   -0.071684
N        2.091056   -0.053715    0.013870
C        2.375449   -2.478507   -0.084551
N       -0.070227   -2.040781    0.003910
C        1.015753   -2.891288   -0.031274
C       -2.426732    2.508039   -0.062110
C        2.911268    1.059636    0.087236
C        2.495598    2.358386    0.073711
C        1.149409    2.845068    0.007848
C       -2.945813   -1.042916    0.038692
C       -2.531301   -2.364455    0.059957
C       -1.200928   -2.839882    0.036855
N        0.022680    2.048487   -0.013186
C       -1.072498    2.903731   -0.051989
N       -2.140485    0.046701    0.005952
C       -2.949371    1.203325   -0.024967
C       -4.304303    0.857766   -0.010543
C       -4.413962   -0.630566    0.038724
C       -0.615642    4.252442   -0.063148
C        0.776596    4.211997   -0.023860
C        4.367074    0.631473    0.236234
C        4.328116   -0.840679   -0.202852
C        0.569083   -4.246302   -0.016862
C       -0.816444   -4.214437    0.028007
Zn       -0.027782    0.012525    0.003098
H        3.113600   -3.275758   -0.148039
H       -3.157870    3.313630   -0.088030
H        3.267492    3.124309    0.132769
H       -3.310409   -3.124321    0.083608
H       -5.132770    1.556476   -0.025080
H       -4.948683   -1.067952   -0.822286
H       -1.256956    5.127001   -0.091564
H        1.467256    5.048778   -0.014413
H        4.675519    0.712530    1.289780
H        5.052480    1.251346   -0.352748
H        4.968269   -1.500045    0.394269
H        4.639373   -0.946102   -1.253145
H        1.216840   -5.116127   -0.038681
H       -1.503735   -5.053490    0.048645
H       -4.931896   -1.008672    0.937605

------------------------------------------------------------

Species: ZnCH-_pr1
E_gas: -2769.41880786 a.u.
G_gas: -2769.158697 a.u.
E_sol: -2769.82540499 a.u.
Electronic state: D0
Charge: -1
C       -3.002839    0.711147    0.512530
N       -1.990918   -0.321103    0.197559
C       -2.686047    2.107564    0.083481
N       -0.227594    2.015762   -0.004098
C       -1.456103    2.670907   -0.094444
C        2.825236   -2.057488    0.066251
C       -2.604451   -1.484571    0.012450
C       -1.982880   -2.731271   -0.191766
C       -0.607052   -2.972962   -0.181165
C        2.757683    1.505628    0.064143
C        2.122070    2.748749   -0.053847
C        0.742966    2.969971   -0.122085
N        0.362901   -2.015292   -0.053834
C        1.582015   -2.671171   -0.042454
N        2.108077    0.296616    0.093377
C        3.078250   -0.677640    0.125375
C        4.383053   -0.063966    0.153657
C        4.186081    1.290715    0.111679
C        1.360084   -4.095834   -0.174151
C        0.013274   -4.284810   -0.272156
C       -4.120989   -1.358296    0.084327
C       -4.327319    0.153311   -0.059090
C       -1.215672    4.092882   -0.325871
C        0.128256    4.276330   -0.322570
Zn        0.072096   -0.006001    0.076831
H        3.693363   -2.711720    0.075176
H       -2.634380   -3.589268   -0.329419
H        2.762146    3.624221   -0.119639
H        5.323691   -0.600797    0.183986
H        4.934195    2.074315    0.103068
H        2.142604   -4.845155   -0.191400
H       -0.525509   -5.218148   -0.382718
H       -4.473605   -1.722085    1.060709
H       -4.623167   -1.954871   -0.684294
H       -5.206179    0.533828    0.471155
H       -4.414904    0.432140   -1.116522
H       -1.993333    4.838291   -0.442515
H        0.676842    5.203113   -0.442644
H       -3.544168    2.773817    0.014705
H       -3.101462    0.735305    1.618647

------------------------------------------------------------

Species: ZnCH-_pr1
E_gas: -2769.35737381 a.u.
G_gas: -2769.101752 a.u.
E_sol: -2769.76626448 a.u.
Electronic state: Q1
Charge: -1
C       -2.951587    0.904636    0.529821
N       -2.020791   -0.204925    0.214498
C       -2.579946    2.225674   -0.064086
N       -0.117545    2.036794   -0.034118
C       -1.277101    2.759289   -0.177634
C        2.717569   -2.211253    0.053856
C       -2.711033   -1.327372    0.046621
C       -2.156879   -2.602083   -0.182929
C       -0.789070   -2.947092   -0.218880
C        2.855899    1.340908    0.123465
C        2.289911    2.615136   -0.003230
C        0.926190    2.945592   -0.123840
N        0.247340   -2.040706   -0.085154
C        1.407306   -2.772407   -0.090010
N        2.133598    0.169317    0.118289
C        3.046807   -0.860694    0.146121
C        4.386768   -0.317924    0.214171
C        4.265146    1.045580    0.195994
C        1.116249   -4.157840   -0.243457
C       -0.264208   -4.267696   -0.332556
C       -4.211083   -1.122047    0.197157
C       -4.347194    0.400962    0.087734
C       -0.967738    4.143425   -0.395509
C        0.408345    4.255991   -0.345717
Zn        0.077936   -0.008398    0.058456
H        3.541525   -2.919704    0.067146
H       -2.861555   -3.421312   -0.300649
H        2.986509    3.449760   -0.037546
H        5.295418   -0.906607    0.249617
H        5.056683    1.785232    0.215937
H        1.850356   -4.953420   -0.278547
H       -0.853865   -5.169200   -0.446932
H       -4.531963   -1.487061    1.183994
H       -4.786184   -1.674609   -0.553335
H       -5.152942    0.815809    0.701275
H       -4.524754    0.695464   -0.953756
H       -1.696714    4.932134   -0.534850
H        1.005496    5.154158   -0.449691
H       -3.403724    2.911905   -0.247540
H       -2.946684    1.011305    1.634032

------------------------------------------------------------

Species: ZnCH-_pr1
E_gas: -2769.48581904 a.u.
G_gas: -2769.227666 a.u.
E_sol: -2769.94944116 a.u.
Electronic state: S0
Charge: -1
C       -2.952844    0.847276    0.541333
N       -2.006184   -0.225220    0.168270
C       -2.591099    2.207795    0.020686
N       -0.131235    2.028857    0.020356
C       -1.331283    2.715516   -0.128823
C        2.729361   -2.183019    0.057887
C       -2.672735   -1.376190    0.014072
C       -2.124773   -2.637583   -0.213974
C       -0.743802   -2.945928   -0.216263
C        2.838298    1.385174    0.105380
C        2.247144    2.675484   -0.021013
C        0.893987    2.944460   -0.103817
N        0.264585   -2.034947   -0.092830
C        1.466509   -2.746527   -0.072327
N        2.133267    0.212373    0.112434
C        3.059803   -0.819042    0.144458
C        4.377453   -0.272148    0.193411
C        4.242135    1.105997    0.167048
C        1.180230   -4.147914   -0.205229
C       -0.184462   -4.276882   -0.303102
C       -4.182397   -1.180618    0.165550
C       -4.331150    0.340057    0.049866
C       -1.027006    4.122632   -0.407456
C        0.321793    4.263204   -0.360023
Zn        0.063272    0.000230    0.063896
H        3.566975   -2.879378    0.068274
H       -2.814498   -3.470460   -0.329022
H        2.928723    3.519340   -0.103235
H        5.295310   -0.850245    0.224994
H        5.029387    1.852452    0.173564
H        1.926805   -4.935376   -0.219456
H       -0.763401   -5.188066   -0.408975
H       -4.506555   -1.541501    1.153382
H       -4.749952   -1.743136   -0.585552
H       -5.164467    0.750867    0.633545
H       -4.467863    0.634827   -0.998936
H       -1.774263    4.891212   -0.575863
H        0.903704    5.169689   -0.492556
H       -3.422523    2.895034   -0.135424
H       -2.999555    0.889939    1.654777

------------------------------------------------------------

Species: ZnCH-_pr1
E_gas: -2769.45979374 a.u.
G_gas: -2769.204655 a.u.
E_sol: -2769.92342624 a.u.
Electronic state: T1
Charge: -1
C       -2.974414    0.794765    0.476013
N       -1.994634   -0.266546    0.172931
C       -2.654039    2.175944    0.007011
N       -0.186143    2.052491   -0.007821
C       -1.387301    2.742354   -0.112550
C        2.787496   -2.134163    0.049323
C       -2.641406   -1.435133    0.031398
C       -2.067574   -2.691292   -0.156280
C       -0.687733   -2.989663   -0.170897
C        2.795271    1.446674    0.080570
C        2.208194    2.695707   -0.020534
C        0.823018    2.987996   -0.105479
N        0.316396   -2.049129   -0.058780
C        1.516031   -2.735081   -0.058505
N        2.111016    0.235588    0.090833
C        3.053385   -0.763897    0.111386
C        4.379930   -0.171650    0.155093
C        4.217444    1.185382    0.132673
C        1.260818   -4.141729   -0.184088
C       -0.111304   -4.298762   -0.262509
C       -4.153317   -1.260130    0.146849
C       -4.320141    0.248260   -0.056277
C       -1.111385    4.141929   -0.312025
C        0.263537    4.288795   -0.294334
Zn        0.067996   -0.005621    0.058804
H        3.645468   -2.802896    0.055407
H       -2.748398   -3.532099   -0.271733
H        2.881064    3.550619   -0.058891
H        5.307415   -0.733756    0.180955
H        4.987113    1.950238    0.138684
H        2.023488   -4.912684   -0.210631
H       -0.673128   -5.221815   -0.358801
H       -4.485710   -1.557713    1.154195
H       -4.703809   -1.877908   -0.572384
H       -5.184877    0.677300    0.464706
H       -4.405417    0.489467   -1.124037
H       -1.864503    4.914660   -0.423119
H        0.836591    5.204324   -0.398776
H       -3.502706    2.856968   -0.048164
H       -3.057990    0.839253    1.587295

------------------------------------------------------------

Species: ZnCH-_pr2
E_gas: -2769.40813875 a.u.
G_gas: -2769.148471 a.u.
E_sol: -2769.813928 a.u.
Electronic state: D0
Charge: -1
C       -2.993353    0.251865   -0.266666
N       -1.911331   -0.615720   -0.049077
C       -3.000090    1.571914    0.005945
N       -0.521371    1.916676    0.334852
C       -1.885352    2.337384    0.682985
C        3.115335   -1.562310    0.034331
C       -2.329643   -1.893797   -0.100325
C       -1.526251   -3.023983    0.059421
C       -0.125443   -3.042114    0.182930
C        2.422480    1.921204   -0.286348
C        1.579556    3.035553   -0.260072
C        0.199395    3.007212    0.043223
N        0.679212   -1.935787    0.163206
C        1.989753   -2.380116    0.173348
N        2.005803    0.626859   -0.111824
C        3.127525   -0.172878   -0.130892
C        4.298018    0.650044   -0.341521
C        3.865147    1.941991   -0.451667
C        2.000168   -3.821393    0.255770
C        0.695446   -4.233351    0.260431
C       -3.833623   -1.973129   -0.327576
C       -4.167837   -0.549118   -0.809174
C       -1.886354    3.827628    0.454956
C       -0.647443    4.208470    0.101863
Zn        0.083223   -0.008894    0.115467
H        4.080313   -2.062974    0.024440
H       -2.025258   -3.988843    0.037483
H        2.025209    4.007990   -0.446409
H        5.315614    0.281930   -0.397960
H        4.459937    2.833442   -0.610739
H        2.892495   -4.435393    0.283657
H        0.316223   -5.247622    0.294182
H       -4.338269   -2.200330    0.622379
H       -4.105742   -2.759049   -1.038851
H       -5.134072   -0.177313   -0.457029
H       -4.172382   -0.509150   -1.907056
H       -2.756416    4.459061    0.599845
H       -0.295738    5.212717   -0.107920
H       -3.915889    2.126646   -0.183096
H       -1.993526    2.175034    1.777188

------------------------------------------------------------

Species: ZnCH-_pr2
E_gas: -2769.33742209 a.u.
G_gas: -2769.082282 a.u.
E_sol: -2769.74697469 a.u.
Electronic state: Q1
Charge: -1
C       -2.977946    0.334459   -0.287380
N       -1.938812   -0.559564   -0.082138
C       -2.940862    1.656957    0.015435
N       -0.470900    1.915498    0.399176
C       -1.823604    2.372545    0.749029
C        3.087528   -1.648885    0.064333
C       -2.402796   -1.832319   -0.145786
C       -1.622375   -2.970709    0.038189
C       -0.217647   -3.056083    0.209025
C        2.485741    1.870614   -0.345356
C        1.630937    2.988034   -0.295808
C        0.260798    2.994991    0.048080
N        0.634281   -1.960599    0.191763
C        1.914779   -2.450427    0.202804
N        2.040965    0.568275   -0.157249
C        3.141952   -0.236201   -0.152330
C        4.319181    0.550694   -0.368474
C        3.902503    1.867841   -0.499555
C        1.883801   -3.878042    0.285051
C        0.546117   -4.251804    0.285034
C       -3.905309   -1.858978   -0.390584
C       -4.188156   -0.410791   -0.837215
C       -1.790413    3.864506    0.519298
C       -0.553931    4.208141    0.113707
Zn        0.117513   -0.017319    0.131176
H        4.037185   -2.175660    0.080480
H       -2.149296   -3.922213    0.010124
H        2.081674    3.957412   -0.493017
H        5.331329    0.167744   -0.411864
H        4.518927    2.744222   -0.660348
H        2.753435   -4.522946    0.309498
H        0.139286   -5.255748    0.309650
H       -4.436912   -2.096114    0.542422
H       -4.196581   -2.610125   -1.131491
H       -5.136263   -0.011360   -0.467017
H       -4.200126   -0.340076   -1.933363
H       -2.640479    4.518026    0.681630
H       -0.187996    5.201120   -0.123881
H       -3.832183    2.245891   -0.187194
H       -1.967899    2.186855    1.833229

------------------------------------------------------------

Species: ZnCH-_pr2
E_gas: -2769.4758882 a.u.
G_gas: -2769.217963 a.u.
E_sol: -2769.9394118 a.u.
Electronic state: S0
Charge: -1
C       -2.960468    0.310623   -0.288548
N       -1.924460   -0.577437   -0.025743
C       -2.949716    1.641249   -0.035715
N       -0.482331    1.921757    0.351266
C       -1.840690    2.357886    0.710646
C        3.084280   -1.619700    0.029697
C       -2.377266   -1.865841   -0.079372
C       -1.614665   -3.000782    0.062360
C       -0.187636   -3.054583    0.188356
C        2.463862    1.878742   -0.296252
C        1.625821    3.022092   -0.273404
C        0.265868    3.005472    0.046857
N        0.634029   -1.964387    0.169037
C        1.947496   -2.431223    0.177692
N        2.023009    0.598968   -0.124131
C        3.135417   -0.237224   -0.140096
C        4.311087    0.560031   -0.348058
C        3.899787    1.870462   -0.456131
C        1.931189   -3.855733    0.251815
C        0.601827   -4.247823    0.259039
C       -3.888301   -1.874466   -0.299863
C       -4.134716   -0.466120   -0.875272
C       -1.812948    3.853290    0.488042
C       -0.571896    4.214656    0.118407
Zn        0.076653   -0.006450    0.123261
H        4.040821   -2.141086    0.016044
H       -2.129517   -3.958690    0.025357
H        2.087711    3.987718   -0.462838
H        5.324468    0.175398   -0.403806
H        4.515456    2.750234   -0.610803
H        2.810844   -4.490971    0.272696
H        0.207369   -5.258146    0.285246
H       -4.409699   -1.988305    0.663205
H       -4.216126   -2.690249   -0.953730
H       -5.108024   -0.038764   -0.611058
H       -4.059959   -0.488097   -1.972927
H       -2.672138    4.501528    0.635990
H       -0.212453    5.215439   -0.103859
H       -3.823923    2.228246   -0.312167
H       -1.976134    2.170901    1.800626

------------------------------------------------------------

Species: ZnCH-_pr2
E_gas: -2769.43939984 a.u.
G_gas: -2769.184846 a.u.
E_sol: -2769.90417569 a.u.
Electronic state: T1
Charge: -1
C       -2.967265    0.499143   -0.256812
N       -1.969782   -0.445576   -0.036341
C       -2.871649    1.826051   -0.009970
N       -0.367554    1.952033    0.317263
C       -1.690727    2.490039    0.663020
C        2.989267   -1.829997    0.044606
C       -2.497088   -1.703515   -0.093398
C       -1.795548   -2.887165    0.047986
C       -0.392640   -3.043371    0.175968
C        2.600681    1.731530   -0.282298
C        1.832610    2.906069   -0.245535
C        0.459890    2.991454    0.041648
N        0.518984   -1.997861    0.152645
C        1.783909   -2.551146    0.164487
N        2.073792    0.455171   -0.111532
C        3.119400   -0.430096   -0.125550
C        4.351231    0.294728   -0.329672
C        4.021421    1.634079   -0.436163
C        1.664630   -3.985229    0.249983
C        0.311801   -4.282901    0.252371
C       -4.009197   -1.641118   -0.291864
C       -4.209493   -0.202074   -0.798906
C       -1.558335    3.981082    0.450984
C       -0.282767    4.250709    0.106057
Zn        0.093589   -0.020665    0.105914
H        3.908081   -2.411840    0.039003
H       -2.376502   -3.807596    0.018404
H        2.354906    3.843926   -0.423412
H        5.337034   -0.154576   -0.383371
H        4.692141    2.473954   -0.585310
H        2.499390   -4.677267    0.276564
H       -0.153183   -5.262836    0.284134
H       -4.523842   -1.788228    0.670826
H       -4.377548   -2.409402   -0.981138
H       -5.142770    0.264578   -0.465660
H       -4.197219   -0.181932   -1.898666
H       -2.369713    4.687884    0.596499
H        0.156197    5.224792   -0.090261
H       -3.737934    2.454279   -0.209087
H       -1.825562    2.328207    1.758149

------------------------------------------------------------

Species: ZnCH-_pr3
E_gas: -2769.4052819 a.u.
G_gas: -2769.146098 a.u.
E_sol: -2769.81256109 a.u.
Electronic state: D0
Charge: -1
C       -2.350294    1.854860   -0.320144
N       -1.955140    0.580023   -0.071628
C       -1.524457    2.963599   -0.342043
N        0.584929    1.900249    0.316922
C       -0.143006    2.963743   -0.019099
C        1.660130   -3.033406   -0.102384
C       -3.049985   -0.256277    0.007246
C       -3.003014   -1.618435    0.165983
C       -1.841376   -2.440041    0.208445
C        3.088690    0.246570   -0.179653
C        3.078836    1.598915    0.051575
C        1.938088    2.358133    0.676918
N       -0.557889   -1.977658    0.141694
C        0.274622   -3.084966    0.084001
N        1.999996   -0.601593   -0.018482
C        2.450043   -1.881153   -0.203692
C        3.867294   -1.856566   -0.518492
C        4.256355   -0.551333   -0.532562
C       -0.526002   -4.277171    0.158260
C       -1.838684   -3.877511    0.242027
C       -4.337976    0.549452   -0.080653
C       -3.847619    1.919060   -0.583640
C        0.679074    4.184715    0.013294
C        1.917162    3.839892    0.401983
Zn        0.033395   -0.053466    0.126322
H        2.172223   -3.986527   -0.206972
H       -3.955432   -2.139713    0.221901
H        4.006998    2.146510   -0.088719
H        4.475411   -2.733742   -0.706716
H        5.245370   -0.151870   -0.723174
H       -0.138790   -5.288875    0.135407
H       -2.722404   -4.501728    0.297623
H       -4.793602    0.636231    0.915318
H       -5.077365    0.079578   -0.736426
H       -4.319167    2.769895   -0.082482
H       -4.024010    2.036301   -1.661611
H        0.311754    5.173840   -0.237243
H        2.773492    4.490845    0.541647
H       -1.973535    3.922890   -0.580674
H        2.026631    2.230726    1.778686

------------------------------------------------------------

Species: ZnCH-_pr3
E_gas: -2769.3289796 a.u.
G_gas: -2769.074913 a.u.
E_sol: -2769.73783422 a.u.
Electronic state: Q1
Charge: -1
C       -2.616242    1.524522   -0.297351
N       -2.037959    0.299887   -0.124106
C       -1.953018    2.734413   -0.229511
N        0.297594    1.951154    0.363057
C       -0.580637    2.918844    0.085962
C        2.092629   -2.775826   -0.007834
C       -2.985347   -0.671239   -0.072383
C       -2.730839   -2.040115    0.108245
C       -1.496465   -2.678333    0.213547
C        3.035656    0.657206   -0.312882
C        2.718966    2.061032   -0.241926
C        1.605292    2.579111    0.642627
N       -0.260779   -2.030871    0.160546
C        0.697973   -3.001721    0.147924
N        2.085720   -0.313369   -0.134809
C        2.740255   -1.535637   -0.189719
C        4.128144   -1.316782   -0.427021
C        4.313041    0.063816   -0.502768
C        0.074526   -4.303986    0.248234
C       -1.280883   -4.097886    0.291460
C       -4.383751   -0.083656   -0.167945
C       -4.107044    1.379514   -0.566917
C        0.054033    4.237246    0.183273
C        1.342912    4.055009    0.523886
Zn        0.069925   -0.042588    0.077550
H        2.721275   -3.661906   -0.023841
H       -3.605570   -2.685651    0.147153
H        3.462505    2.772159   -0.589682
H        4.879281   -2.091791   -0.520492
H        5.241119    0.600861   -0.655231
H        0.606751   -5.247091    0.264229
H       -2.065470   -4.843204    0.345940
H       -4.888921   -0.146597    0.806971
H       -5.010685   -0.620824   -0.887790
H       -4.702317    2.106411   -0.005804
H       -4.309877    1.547801   -1.633711
H       -0.462344    5.176209    0.016419
H        2.098335    4.815687    0.687684
H       -2.537639    3.634517   -0.396887
H        1.868586    2.340265    1.692317

------------------------------------------------------------

Species: ZnCH-_pr3
E_gas: -2769.463368 a.u.
G_gas: -2769.206201 a.u.
E_sol: -2769.9306685 a.u.
Electronic state: S0
Charge: -1
C       -2.264515    1.937915   -0.350753
N       -1.928953    0.664841   -0.078853
C       -1.396830    3.027999   -0.379280
N        0.648155    1.882247    0.334178
C       -0.029884    2.975237   -0.018468
C        1.567389   -3.094665   -0.104309
C       -3.068109   -0.138857    0.006460
C       -3.073849   -1.491713    0.167805
C       -1.949764   -2.386008    0.218557
C        3.073781    0.153108   -0.194488
C        3.115490    1.508170    0.031381
C        2.017175    2.273836    0.728556
N       -0.637020   -1.974596    0.146851
C        0.151681   -3.111226    0.097726
N        1.974016   -0.667240   -0.008704
C        2.377798   -1.982502   -0.200341
C        3.790786   -1.982464   -0.545954
C        4.210172   -0.687330   -0.580842
C       -0.679604   -4.255890    0.176104
C       -2.000907   -3.798788    0.254669
C       -4.311938    0.741707   -0.059106
C       -3.758930    2.055718   -0.640233
C        0.844428    4.158919    0.042310
C        2.057228    3.758827    0.463907
Zn        0.046770   -0.078848    0.128861
H        2.042578   -4.064721   -0.239752
H       -4.051057   -1.970023    0.230013
H        4.046003    2.037835   -0.158327
H        4.376268   -2.874670   -0.745660
H        5.206550   -0.315863   -0.797843
H       -0.335944   -5.285001    0.153750
H       -2.905760   -4.395897    0.308377
H       -4.714106    0.912728    0.951786
H       -5.114837    0.299540   -0.659440
H       -4.201717    2.958017   -0.203649
H       -3.915723    2.106466   -1.728508
H        0.531548    5.162893   -0.229330
H        2.939672    4.373060    0.615927
H       -1.810995    4.000912   -0.630746
H        2.081465    2.111431    1.831064

------------------------------------------------------------

Species: ZnCH-_pr3
E_gas: -2769.43009495 a.u.
G_gas: -2769.177609 a.u.
E_sol: -2769.89546327 a.u.
Electronic state: T1
Charge: -1
C       -2.622429    1.514546   -0.302066
N       -2.045688    0.296927   -0.093461
C       -1.964421    2.736382   -0.278615
N        0.298891    1.956217    0.294289
C       -0.596010    2.929583    0.016858
C        2.079304   -2.785278   -0.038722
C       -2.995497   -0.686349   -0.028022
C       -2.749779   -2.039294    0.132028
C       -1.487056   -2.672201    0.194862
C        3.066136    0.675502   -0.230699
C        2.801407    2.046323   -0.096107
C        1.588754    2.590328    0.622616
N       -0.272455   -2.028397    0.138966
C        0.718816   -3.009492    0.115320
N        2.108580   -0.314135   -0.041717
C        2.740923   -1.527036   -0.179279
C        4.119057   -1.321597   -0.474448
C        4.325066    0.056198   -0.517204
C        0.084886   -4.304586    0.205452
C       -1.272329   -4.094114    0.256646
C       -4.391627   -0.073934   -0.082231
C       -4.109960    1.352018   -0.592024
C        0.037622    4.240593    0.110497
C        1.328130    4.068799    0.474208
Zn        0.063070   -0.040234    0.093007
H        2.713105   -3.668776   -0.090441
H       -3.617363   -2.694905    0.182673
H        3.628614    2.738051   -0.246575
H        4.851179   -2.106973   -0.631501
H        5.256056    0.583962   -0.695203
H        0.612851   -5.252377    0.209454
H       -2.060159   -4.838393    0.309274
H       -4.829747   -0.047421    0.928564
H       -5.079622   -0.642057   -0.718732
H       -4.723308    2.122960   -0.111789
H       -4.288329    1.422210   -1.677302
H       -0.480963    5.179046   -0.063337
H        2.076926    4.835372    0.647554
H       -2.554236    3.628282   -0.478662
H        1.771638    2.395397    1.704846

------------------------------------------------------------

Species: ZnCH-_pr4
E_gas: -2769.40006372 a.u.
G_gas: -2769.141047 a.u.
E_sol: -2769.80777874 a.u.
Electronic state: D0
Charge: -1
C       -2.620547    1.551354    0.048202
N       -2.041417    0.337698    0.167474
C       -1.950722    2.754712   -0.153409
N        0.372879    1.961148   -0.035596
C       -0.558505    2.925514   -0.236972
C        2.043347   -2.722815   -0.329825
C       -3.004717   -0.651189    0.245034
C       -2.767198   -1.997906    0.120236
C       -1.517843   -2.640166   -0.090696
C        3.050097    0.628737    0.708562
C        2.834166    1.990651    0.102496
C        1.633403    2.564215   -0.171270
N       -0.302404   -2.003424   -0.095968
C        0.664368   -2.965901   -0.317276
N        2.035544   -0.374690    0.370693
C        2.664905   -1.501859   -0.003771
C        4.119810   -1.293449   -0.017325
C        4.367435   -0.031304    0.371399
C        0.023702   -4.245999   -0.482306
C       -1.327649   -4.043291   -0.325987
C       -4.379515   -0.029926    0.435900
C       -4.139904    1.443853    0.057986
C        0.100085    4.193014   -0.550913
C        1.435935    3.966317   -0.537980
Zn        0.027791   -0.034892    0.134497
H        2.693275   -3.559564   -0.568644
H       -3.635068   -2.652143    0.157298
H        3.721636    2.607612   -0.019327
H        4.841028   -2.051980   -0.301847
H        5.332269    0.451960    0.481955
H        0.539509   -5.179801   -0.671299
H       -2.119863   -4.781227   -0.369174
H       -4.691010   -0.123244    1.485477
H       -5.145811   -0.518230   -0.174082
H       -4.593274    2.155700    0.755578
H       -4.532249    1.676775   -0.941171
H       -0.418194    5.123000   -0.752690
H        2.236427    4.674147   -0.717697
H       -2.560880    3.642940   -0.290913
H        3.022354    0.768323    1.812908

------------------------------------------------------------

Species: ZnCH-_pr4
E_gas: -2769.34229195 a.u.
G_gas: -2769.08726 a.u.
E_sol: -2769.75049183 a.u.
Electronic state: Q1
Charge: -1
C       -2.728066    1.380459    0.113141
N       -2.063021    0.205606    0.196519
C       -2.133305    2.628068   -0.075152
N        0.261282    1.993434   -0.120254
C       -0.759540    2.929950   -0.223191
C        2.225734   -2.599308   -0.256487
C       -2.966007   -0.847610    0.241953
C       -2.642337   -2.161693    0.061159
C       -1.340229   -2.725745   -0.159763
C        2.994441    0.846218    0.686994
C        2.735714    2.060436   -0.169829
C        1.437868    2.673125   -0.282529
N       -0.172231   -2.012868   -0.142584
C        0.858759   -2.921484   -0.318251
N        2.055929   -0.251266    0.402922
C        2.767228   -1.343466    0.080867
C        4.206512   -1.055624    0.149687
C        4.359293    0.231532    0.504640
C        0.307446   -4.231376   -0.491293
C       -1.066172   -4.107843   -0.380276
C       -4.373157   -0.320301    0.475207
C       -4.236423    1.176676    0.138037
C       -0.204164    4.213089   -0.476421
C        1.177335    4.054228   -0.517622
Zn        0.041657   -0.021078    0.088902
H        2.929775   -3.405631   -0.441679
H       -3.462532   -2.875484    0.081895
H        3.592682    2.632028   -0.514185
H        4.984546   -1.782771   -0.056064
H        5.288314    0.772463    0.648705
H        0.883229   -5.135540   -0.647958
H       -1.810170   -4.893294   -0.436391
H       -4.656413   -0.462165    1.527098
H       -5.119019   -0.838607   -0.134926
H       -4.726696    1.834275    0.863885
H       -4.662564    1.410368   -0.847279
H       -0.769944    5.128633   -0.601451
H        1.929509    4.817886   -0.671429
H       -2.812047    3.474886   -0.149679
H        2.862341    1.134967    1.750949

------------------------------------------------------------

Species: ZnCH-_pr4
E_gas: -2769.45460351 a.u.
G_gas: -2769.197901 a.u.
E_sol: -2769.92134767 a.u.
Electronic state: S0
Charge: -1
C       -2.627337    1.541738    0.071313
N       -2.044898    0.338352    0.198849
C       -1.971605    2.759043   -0.149418
N        0.353068    1.978352   -0.018767
C       -0.584854    2.941966   -0.243448
C        2.080063   -2.689771   -0.363581
C       -3.002272   -0.666900    0.275106
C       -2.760351   -2.005742    0.114197
C       -1.516132   -2.659567   -0.125716
C        3.019009    0.657224    0.784419
C        2.817034    1.983671    0.089679
C        1.610329    2.559232   -0.200540
N       -0.292133   -2.016333   -0.127296
C        0.679935   -2.968540   -0.355955
N        2.021974   -0.352397    0.406933
C        2.666730   -1.486575    0.005736
C        4.114542   -1.248939    0.015150
C        4.347079    0.006817    0.441666
C        0.055312   -4.236831   -0.529071
C       -1.317966   -4.041158   -0.374321
C       -4.371186   -0.040408    0.508523
C       -4.150081    1.412110    0.045696
C        0.076091    4.186133   -0.612879
C        1.416773    3.942633   -0.627522
Zn        0.053026   -0.052627    0.150031
H        2.744359   -3.510728   -0.623926
H       -3.630913   -2.660455    0.152713
H        3.710368    2.571163   -0.120355
H        4.850201   -1.985935   -0.295041
H        5.309651    0.495059    0.567206
H        0.573742   -5.170325   -0.721765
H       -2.102769   -4.789676   -0.423869
H       -4.625948   -0.064518    1.580467
H       -5.175444   -0.555269   -0.029101
H       -4.645183    2.158130    0.678062
H       -4.512623    1.565338   -0.982957
H       -0.435832    5.114982   -0.842231
H        2.218994    4.637327   -0.852790
H       -2.596655    3.635284   -0.308005
H        2.974510    0.825788    1.888407

------------------------------------------------------------

Species: ZnCH-_pr4
E_gas: -2769.44163542 a.u.
G_gas: -2769.187323 a.u.
E_sol: -2769.90709882 a.u.
Electronic state: T1
Charge: -1
C       -2.722650    1.393003    0.219546
N       -2.044896    0.175415    0.186501
C       -2.164920    2.620157    0.017693
N        0.247411    2.020272   -0.053631
C       -0.777390    2.928266   -0.201532
C        2.249763   -2.617055   -0.196679
C       -2.930995   -0.853277    0.111764
C       -2.624155   -2.193943   -0.029622
C       -1.327228   -2.759704   -0.153862
C        2.978214    0.871533    0.624803
C        2.716868    2.148736   -0.129055
C        1.441526    2.702952   -0.288000
N       -0.154481   -2.045102   -0.100428
C        0.884404   -2.950487   -0.248435
N        2.052232   -0.234609    0.338643
C        2.770123   -1.342523    0.079434
C        4.207551   -1.035158    0.135569
C        4.349186    0.267020    0.440912
C        0.340970   -4.267622   -0.421130
C       -1.035091   -4.149912   -0.353371
C       -4.367616   -0.332594    0.095211
C       -4.200231    1.144933    0.489386
C       -0.251496    4.195529   -0.560624
C        1.133906    4.058840   -0.633108
Zn        0.026830   -0.003182    0.105421
H        2.963215   -3.421020   -0.362004
H       -3.460056   -2.888359   -0.088013
H        3.573872    2.796134   -0.304754
H        4.993004   -1.763357   -0.045203
H        5.274691    0.822216    0.560326
H        0.927074   -5.169956   -0.559532
H       -1.776337   -4.938018   -0.432541
H       -5.023874   -0.898651    0.766467
H       -4.780446   -0.427555   -0.920082
H       -4.415964    1.282942    1.560237
H       -4.853777    1.827397   -0.065754
H       -0.838515    5.091995   -0.733462
H        1.866488    4.826752   -0.858633
H       -2.841992    3.473537    0.016516
H        2.861424    1.097398    1.712806

------------------------------------------------------------

Species: ZnCH-
E_gas: -2769.50755513 a.u.
G_gas: -2769.248814 a.u.
E_sol: -2769.97174128 a.u.
Electronic state: S0
Charge: -1
C        2.998043    0.556866    0.188661
N        2.027650   -0.368995    0.026843
C        2.817480    1.929315    0.272415
N        0.362149    2.012322    0.032764
C        1.583631    2.609077    0.139211
C       -2.863382   -1.858843    0.759042
C        2.589258   -1.626893   -0.203131
C        1.894873   -2.787822   -0.334412
C        0.475520   -2.993706   -0.209213
C       -2.662408    1.639675   -0.235780
C       -1.937940    2.844914   -0.333639
C       -0.574947    3.029266   -0.168298
N       -0.421888   -2.001185    0.163092
C       -1.661316   -2.586726    0.221368
N       -2.089121    0.429432    0.142960
C       -3.091193   -0.475019    0.217116
C       -4.326778    0.117324   -0.135879
C       -4.058696    1.460116   -0.415583
C       -1.577632   -3.936899   -0.125453
C       -0.215077   -4.201680   -0.394878
C        4.099894   -1.487279   -0.360154
C        4.370213   -0.106938    0.262788
C        1.437023    4.044678    0.033854
C        0.105364    4.297401   -0.173935
Zn       -0.039545   -0.007203    0.129046
H        3.706593    2.546151    0.380168
H       -3.757121   -2.466785    0.570867
H        2.475268   -3.683408   -0.554702
H       -2.522807    3.740880   -0.538171
H       -5.287563   -0.385845   -0.157938
H       -4.762536    2.232232   -0.708600
H       -2.404923   -4.639141   -0.152221
H        0.230337   -5.147350   -0.687087
H        4.374950   -1.483275   -1.426574
H        4.654382   -2.302199    0.118205
H        5.146458    0.471268   -0.250850
H        4.673350   -0.202236    1.316769
H        2.252773    4.757462    0.087328
H       -0.377322    5.259143   -0.313152
H       -2.778601   -1.782801    1.860390

------------------------------------------------------------

Species: ZnCH-
E_gas: -2769.47110345 a.u.
G_gas: -2769.216545 a.u.
E_sol: -2769.93745366 a.u.
Electronic state: T1
Charge: -1
C        3.006188    0.725920    0.187525
N        2.067033   -0.281667    0.045409
C        2.726921    2.066579    0.215367
N        0.246840    2.044457   -0.001992
C        1.461212    2.708561    0.092082
C       -2.780898   -2.070179    0.593600
C        2.685055   -1.465842   -0.165783
C        2.055084   -2.693814   -0.307845
C        0.672619   -2.970337   -0.192775
C       -2.770229    1.505761   -0.165910
C       -2.121197    2.750935   -0.276450
C       -0.730155    3.011616   -0.146478
N       -0.305630   -2.024764    0.087609
C       -1.488730   -2.699572    0.162676
N       -2.119494    0.304334    0.103144
C       -3.081754   -0.666191    0.164348
C       -4.354634   -0.118271   -0.063659
C       -4.168100    1.256279   -0.277668
C       -1.293788   -4.077855   -0.073105
C        0.071889   -4.254030   -0.302991
C        4.195666   -1.281764   -0.289115
C        4.401032    0.124222    0.301683
C        1.249320    4.105184    0.012816
C       -0.122703    4.301904   -0.144499
Zn       -0.093885    0.044862    0.079554
H        3.579986    2.737237    0.314607
H       -3.606572   -2.722878    0.282437
H        2.695774   -3.551267   -0.506509
H       -2.756968    3.617531   -0.445682
H       -5.291025   -0.667121   -0.062422
H       -4.923779    2.003704   -0.494640
H       -2.070380   -4.835062   -0.066557
H        0.598078   -5.176097   -0.525870
H        4.487350   -1.310272   -1.350550
H        4.760663   -2.066641    0.226133
H        5.164382    0.714047   -0.217959
H        4.702978    0.054536    1.359065
H        2.027822    4.859958    0.059611
H       -0.653893    5.242373   -0.242187
H       -2.795896   -2.097069    1.701811

------------------------------------------------------------

Species: ZnC_-_q
E_gas: -2768.83152349 a.u.
G_gas: -2768.590604 a.u.
E_sol: -2769.29704698 a.u.
Electronic state: Q1
Charge: -1
C       -2.826462    1.141966   -0.054431
N       -2.059790    0.029482    0.033538
C       -2.370055    2.466057   -0.078123
N        0.076624    2.057027   -0.004279
C       -1.040263    2.901098   -0.040688
C        2.462755   -2.483442   -0.051605
C       -2.874589   -1.102327    0.085817
C       -2.446496   -2.400273    0.055201
C       -1.097191   -2.865225   -0.004451
C        2.981739    1.088096    0.042033
C        2.533596    2.417203    0.056140
C        1.183179    2.863099    0.025372
N        0.019794   -2.053334   -0.015987
C        1.131622   -2.890777   -0.051716
N        2.145200   -0.025080    0.012808
C        2.951168   -1.136606   -0.012343
C        4.326381   -0.741201    0.005341
C        4.347173    0.648428    0.041631
C        0.677889   -4.263855   -0.073229
C       -0.702484   -4.237754   -0.041116
C       -4.331559   -0.687794    0.230166
C       -4.302942    0.793344   -0.180007
C       -0.603096    4.266688   -0.033709
C        0.774351    4.251936    0.011138
Zn        0.087208   -0.012961    0.008752
H       -3.131687    3.241669   -0.130176
H        3.215564   -3.268042   -0.076017
H       -3.211653   -3.173684    0.097327
H        3.295281    3.193094    0.077338
H        5.171271   -1.420924   -0.007491
H        5.211574    1.303212    0.060374
H        1.330029   -5.129971   -0.101801
H       -1.385084   -5.081087   -0.040307
H       -4.650329   -0.789417    1.279365
H       -5.007510   -1.302448   -0.374958
H       -4.939835    1.438805    0.436390
H       -4.626306    0.923368   -1.224880
H       -1.261682    5.128321   -0.056892
H        1.453033    5.097272    0.028089

------------------------------------------------------------

Species: ZnC
E_gas: -2768.86091001 a.u.
G_gas: -2768.61093 a.u.
E_sol: -2769.26603745 a.u.
Electronic state: S0
Charge: 0
C        2.852338    1.118923    0.022316
N        2.075442   -0.000000    0.000000
C        2.386148    2.418188    0.020637
N       -0.050895    2.029451   -0.004274
C        1.042676    2.846278    0.003957
C       -2.489761   -2.428087    0.016074
C        2.852338   -1.118923   -0.022314
C        2.386148   -2.418188   -0.020636
C        1.042676   -2.846278   -0.003956
C       -2.950468    1.101651   -0.008294
C       -2.489761    2.428087   -0.016074
C       -1.168296    2.854673   -0.013231
N       -0.050895   -2.029451    0.004273
C       -1.168296   -2.854673    0.013231
N       -2.132537    0.000000   -0.000001
C       -2.950468   -1.101651    0.008294
C       -4.327792   -0.686344    0.005457
C       -4.327792    0.686344   -0.005457
C       -0.741654   -4.232262    0.013162
C        0.625434   -4.228983    0.001860
C        4.333720   -0.766854   -0.070303
C        4.333720    0.766853    0.070307
C        0.625434    4.228983   -0.001872
C       -0.741654    4.232262   -0.013150
Zn       -0.071478    0.000000   -0.000001
H        3.135714    3.205463    0.036484
H       -3.249594   -3.205735    0.022102
H        3.135714   -3.205463   -0.036486
H       -3.249593    3.205735   -0.022099
H       -5.181809   -1.353049    0.010691
H       -5.181808    1.353049   -0.010691
H       -1.407731   -5.086784    0.019783
H        1.296396   -5.079511   -0.002729
H        4.770123   -1.094135   -1.022309
H        4.891101   -1.270817    0.726680
H        4.891102    1.270816   -0.726676
H        4.770122    1.094134    1.022312
H        1.296397    5.079510    0.002708
H       -1.407731    5.086785   -0.019762

------------------------------------------------------------

Species: ZnC
E_gas: -2768.7734045 a.u.
G_gas: -2768.526253 a.u.
E_sol: -2769.1789614 a.u.
Electronic state: S1
Charge: 0
C        2.854036   -1.120149   -0.045367
N        2.065808   -0.000000    0.000000
C        2.395239   -2.426409   -0.039859
N       -0.051384   -2.037090    0.005176
C        1.050063   -2.859943   -0.008734
C       -2.499312    2.429126   -0.030705
C        2.854036    1.120149    0.045368
C        2.395239    2.426409    0.039859
C        1.050063    2.859943    0.008734
C       -2.950457   -1.105523    0.016172
C       -2.499313   -2.429126    0.030705
C       -1.163330   -2.860286    0.024095
N       -0.051383    2.037090   -0.005175
C       -1.163330    2.860286   -0.024096
N       -2.131688    0.000000    0.000000
C       -2.950457    1.105523   -0.016171
C       -4.338670    0.682386   -0.010973
C       -4.338670   -0.682385    0.010975
C       -0.740157    4.239208   -0.026323
C        0.632046    4.238426   -0.003959
C        4.325280    0.757320    0.132239
C        4.325280   -0.757320   -0.132237
C        0.632046   -4.238426    0.003957
C       -0.740158   -4.239208    0.026319
Zn       -0.068672    0.000000   -0.000000
H        3.148654   -3.209146   -0.069763
H       -3.258905    3.206033   -0.043818
H        3.148654    3.209146    0.069764
H       -3.258905   -3.206033    0.043818
H       -5.191053    1.350898   -0.021019
H       -5.191053   -1.350897    0.021022
H       -1.407573    5.092523   -0.039528
H        1.300778    5.090696    0.002867
H        4.709921    0.990658    1.134965
H        4.930110    1.327602   -0.581092
H        4.930110   -1.327602    0.581094
H        4.709922   -0.990658   -1.134963
H        1.300777   -5.090696   -0.002870
H       -1.407574   -5.092523    0.039522

------------------------------------------------------------

Species: ZnC
E_gas: -2768.80221446 a.u.
G_gas: -2768.55787 a.u.
E_sol: -2769.21043497 a.u.
Electronic state: T1
Charge: 0
C       -2.833298    1.123179   -0.046400
N       -2.040430    0.000152   -0.000107
C       -2.392769    2.429623   -0.040932
N        0.054826    2.053733    0.005988
C       -1.049661    2.875208   -0.008443
C        2.504425   -2.425846   -0.031374
C       -2.833545   -1.122955    0.046252
C       -2.393153   -2.429294    0.041071
C       -1.049986   -2.875079    0.008677
C        2.926313    1.109402    0.016202
C        2.504792    2.425487    0.031353
C        1.158857    2.873240    0.024550
N        0.054537   -2.053728   -0.005768
C        1.158544   -2.873351   -0.024408
N        2.107528   -0.000162   -0.000063
C        2.926134   -1.109697   -0.016379
C        4.327372   -0.676477   -0.011145
C        4.327478    0.675947    0.010833
C        0.741139   -4.252548   -0.026241
C       -0.632020   -4.253442   -0.004021
C       -4.304588   -0.755794    0.132762
C       -4.304402    0.756359   -0.133131
C       -0.631495    4.253544    0.004262
C        0.741673    4.252453    0.026433
Zn        0.059609   -0.000013    0.000030
H       -3.154139    3.204362   -0.073266
H        3.271696   -3.194613   -0.044131
H       -3.154552   -3.204007    0.073503
H        3.272127    3.194195    0.044074
H        5.178281   -1.347145   -0.021708
H        5.178496    1.346479    0.021313
H        1.410143   -5.104284   -0.039547
H       -1.300081   -5.106014    0.003216
H       -4.685789   -0.988864    1.135950
H       -4.908364   -1.327525   -0.579703
H       -4.908209    1.328275    0.579155
H       -4.685300    0.989497   -1.136427
H       -1.299440    5.106207   -0.002918
H        1.410786    5.104105    0.039733

------------------------------------------------------------

Species: ZniBC
E_gas: -2770.06606915 a.u.
G_gas: -2769.793534 a.u.
E_sol: -2770.47537235 a.u.
Electronic state: S0
Charge: 0
C        2.845734   -1.170208    0.082098
N        1.481647   -1.411312    0.018295
C        3.441465    0.058713    0.081335
N        1.457494    1.522527   -0.005031
C        2.805608    1.330668    0.026264
C       -3.441480    0.057848    0.081344
C        1.249414   -2.735044   -0.068767
C        0.000422   -3.350878   -0.115237
C       -1.248724   -2.735358   -0.068766
C       -1.251192    2.895904   -0.047661
C       -0.000442    3.512146   -0.071289
C        1.250463    2.896219   -0.047659
N       -1.481290   -1.411684    0.018302
C       -2.845438   -1.170923    0.082107
N       -1.457878    1.522161   -0.005037
C       -2.805943    1.329962    0.026266
C       -3.486881    2.591367    0.001304
C       -2.516430    3.565981   -0.046927
C       -3.613436   -2.481673    0.178821
C       -2.541889   -3.532504   -0.151620
C        2.542778   -3.531867   -0.151618
C        3.614063   -2.480763    0.178810
C        3.486227    2.592245    0.001317
C        2.515531    3.566614   -0.046910
Zn       -0.000013    0.101358    0.010170
H        4.527795    0.074869    0.127773
H        0.000557   -4.434952   -0.194588
H       -0.000579    4.599491   -0.101604
H       -4.562332    2.721171    0.018712
H       -2.652449    4.640607   -0.076462
H       -4.472530   -2.507283   -0.498665
H       -2.659696   -3.932626   -1.168035
H        2.660682   -3.931971   -1.168028
H        2.539127   -4.387507    0.531524
H        4.473157   -2.506159   -0.498685
H        4.000650   -2.613535    1.198195
H        4.561646    2.722319    0.018731
H        2.651280    4.641275   -0.076436
H       -4.527813    0.073729    0.127780
H       -3.999979   -2.614546    1.198210
H       -2.538021   -4.388152    0.531513

------------------------------------------------------------

Species: ZniBC
E_gas: -2770.0098077 a.u.
G_gas: -2769.742479 a.u.
E_sol: -2770.41966721 a.u.
Electronic state: T1
Charge: 0
C        2.844601   -1.174962    0.088676
N        1.469786   -1.412205    0.018576
C        3.447099    0.060331    0.084305
N        1.451155    1.528186   -0.005883
C        2.825987    1.324473    0.027720
C       -3.447102    0.060240    0.084303
C        1.244701   -2.735069   -0.077849
C        0.000044   -3.364284   -0.130409
C       -1.244629   -2.735101   -0.077853
C       -1.251709    2.884116   -0.048828
C       -0.000047    3.525508   -0.078290
C        1.251632    2.884150   -0.048829
N       -1.469749   -1.412242    0.018576
C       -2.844571   -1.175037    0.088674
N       -1.451196    1.528147   -0.005883
C       -2.826023    1.324399    0.027720
C       -3.503160    2.588137    0.002278
C       -2.537406    3.561081   -0.048305
C       -3.606884   -2.483006    0.193328
C       -2.538400   -3.528889   -0.156656
C        2.538492   -3.528824   -0.156644
C        3.606949   -2.482911    0.193331
C        3.503091    2.588229    0.002267
C        2.537312    3.561148   -0.048311
Zn        0.000001    0.111162    0.010058
H        4.533791    0.067930    0.131795
H        0.000058   -4.447134   -0.213227
H       -0.000062    4.610471   -0.110946
H       -4.578874    2.717024    0.020087
H       -2.669693    4.635586   -0.078543
H       -4.478033   -2.508203   -0.469375
H       -2.662851   -3.916461   -1.177072
H        2.662953   -3.916404   -1.177056
H        2.524994   -4.393221    0.515184
H        4.478095   -2.508088   -0.469378
H        3.977441   -2.624578    1.218426
H        4.578802    2.717144    0.020069
H        2.669571    4.635657   -0.078550
H       -4.533794    0.067810    0.131796
H       -3.977365   -2.624686    1.218425
H       -2.524881   -4.393292    0.515163

------------------------------------------------------------

Species: ZnCH-_p1
E_gas: -2769.48352917 a.u.
G_gas: -2769.226244 a.u.
E_sol: -2769.95191272 a.u.
Electronic state: S0
Charge: -1
C       -2.971410   -0.679939    0.225523
N       -2.090985    0.268552    0.073374
C       -2.634043   -2.029466    0.779609
N       -0.194632   -2.006627    0.157733
C       -1.394741   -2.663913    0.214536
C        2.808051    2.084299    0.207721
C       -2.705237    1.475549   -0.271327
C       -2.058379    2.678617   -0.298969
C       -0.677615    2.957945   -0.098042
C        2.796805   -1.475087   -0.147819
C        2.167603   -2.693927   -0.295890
C        0.764785   -2.953276   -0.206606
N        0.317423    2.004807    0.053986
C        1.520316    2.687045    0.149306
N        2.140732   -0.266113    0.030415
C        3.089586    0.729956    0.110100
C        4.407790    0.121236    0.011807
C        4.227026   -1.221430   -0.160933
C        1.269780    4.089177    0.093670
C       -0.101084    4.252302   -0.073264
C       -4.182960    1.222258   -0.554234
C       -4.396080   -0.196291    0.020853
C       -1.237837   -4.010021   -0.136399
C        0.132499   -4.199923   -0.397993
Zn        0.162881   -0.006220    0.115996
H       -2.547622   -1.930220    1.884785
H        3.653920    2.766489    0.261705
H       -2.677061    3.553175   -0.502223
H        2.800057   -3.561038   -0.477727
H        5.345504    0.666240    0.048412
H        4.989707   -1.983490   -0.285529
H        2.030369    4.860965    0.142329
H       -0.650539    5.182851   -0.176445
H       -4.377002    1.226589   -1.638298
H       -4.841394    1.975620   -0.106494
H       -4.974108   -0.858545   -0.635444
H       -4.919816   -0.181127    0.993553
H       -2.025493   -4.756669   -0.160473
H        0.630802   -5.121352   -0.680393
H       -3.480660   -2.707884    0.613913

------------------------------------------------------------

Species: ZnCH-_p2
E_gas: -2769.48749162 a.u.
G_gas: -2769.230415 a.u.
E_sol: -2769.95391338 a.u.
Electronic state: S0
Charge: -1
C       -2.871461    0.900941   -0.059297
N       -2.032663   -0.146601    0.031616
C       -2.524411    2.247025   -0.091261
N       -0.085218    2.072197    0.001606
C       -1.222278    2.771990   -0.046724
C        2.656113   -2.294994   -0.054892
C       -2.763128   -1.340994    0.093256
C       -2.246250   -2.597213    0.059427
C       -0.867564   -2.985583   -0.011850
C        2.838643    1.271454    0.049885
C        2.359460    2.570189    0.067535
C        1.001818    3.007950    0.030585
N        0.182378   -2.096372   -0.021730
C        1.344563   -2.848429   -0.060040
N        2.098889    0.108698    0.015370
C        2.992040   -0.958893   -0.012930
C        4.343413   -0.434451    0.009839
C        4.255335    0.924482    0.051970
C        1.016227   -4.226617   -0.083175
C       -0.378537   -4.312372   -0.051811
C       -4.245273   -1.027808    0.253871
C       -4.322889    0.444010   -0.175719
C       -0.954624    4.273144   -0.047075
C        0.541484    4.302144    0.007558
Zn        0.085870   -0.046061    0.009940
H       -3.339603    2.964449   -0.154320
H        3.478410   -3.007899   -0.077053
H       -2.960251   -3.418609    0.110694
H        3.106413    3.361076    0.092206
H        5.240511   -1.045064   -0.004616
H        5.064471    1.646860    0.077624
H        1.731427   -5.042021   -0.114011
H       -0.989523   -5.209273   -0.051268
H       -4.543779   -1.135014    1.308314
H       -4.884897   -1.694233   -0.335274
H       -5.001136    1.053044    0.432334
H       -4.647225    0.540741   -1.222790
H       -1.390628    4.741758   -0.946986
H        1.157151    5.193636    0.011638
H       -1.457221    4.751056    0.812368

------------------------------------------------------------

Species: ZnCH-_p3
E_gas: -2769.49593498 a.u.
G_gas: -2769.238422 a.u.
E_sol: -2769.95939207 a.u.
Electronic state: S0
Charge: -1
C        2.726344   -1.318747   -0.095191
N        2.036304   -0.126683   -0.006470
C        2.212524   -2.580829   -0.088969
N       -0.223001   -2.042367    0.016937
C        0.831441   -2.989540   -0.011878
C       -2.282447    2.655867   -0.061023
C        2.913987    0.924736    0.079496
C        2.595550    2.256992    0.089924
C        1.280793    2.818578    0.033027
C       -3.006144   -0.829988    0.019870
C       -2.671173   -2.205607    0.056935
C       -1.393647   -2.736865    0.051671
N        0.127398    2.090286   -0.001576
C       -0.925015    3.003551   -0.039286
N       -2.104921    0.193064   -0.005699
C       -2.836024    1.381519   -0.041567
C       -4.236131    1.071968   -0.040720
C       -4.347753   -0.298727   -0.000346
C       -0.401260    4.328958   -0.032556
C        0.978486    4.217105    0.014515
C        4.344943    0.412952    0.212435
C        4.220636   -1.044283   -0.251933
C        0.373924   -4.278043    0.020559
C       -1.126017   -4.243222    0.073087
Zn       -0.050812    0.021504    0.000796
H        2.929171   -3.397090   -0.164087
H       -2.987382    3.485959   -0.086550
H        3.418139    2.966017    0.158002
H       -3.502092   -2.907602    0.080373
H       -5.035144    1.805825   -0.064818
H       -5.253297   -0.895594    0.013559
H       -0.996173    5.236139   -0.056365
H        1.712233    5.015809    0.035362
H        4.656855    0.462079    1.266510
H        5.059173    1.007316   -0.368255
H        4.838298   -1.748340    0.316265
H        4.501302   -1.140110   -1.311300
H        0.987983   -5.171056    0.005971
H       -1.618598   -4.740360   -0.779486
H       -1.554661   -4.702492    0.980290

------------------------------------------------------------

Species: ZnCH-_p5
E_gas: -2769.47899223 a.u.
G_gas: -2769.222526 a.u.
E_sol: -2769.94367186 a.u.
Electronic state: S0
Charge: -1
C        2.882681   -1.187657   -0.061425
N        2.120856   -0.030841   -0.018670
C        2.386447   -2.462506   -0.041521
N       -0.067475   -2.037590    0.015232
C        1.030363   -2.886966    0.006005
C       -2.391485    2.510465   -0.041618
C        2.911508    1.051364    0.043641
C        2.484381    2.381011    0.059716
C        1.156388    2.823185    0.026370
C       -2.952197   -1.044001    0.011417
C       -2.539292   -2.353390    0.038596
C       -1.194091   -2.835033    0.038992
N        0.043038    2.029082   -0.004426
C       -1.064768    2.875845   -0.024781
N       -2.127069    0.056364   -0.008013
C       -2.950111    1.191465   -0.030722
C       -4.291345    0.886699   -0.031722
C       -4.428385   -0.613521   -0.002343
C       -0.600833    4.252778   -0.012137
C        0.761040    4.220622    0.022222
C        4.383903    0.662000    0.153998
C        4.362100   -0.837178   -0.193871
C        0.587769   -4.231305    0.029995
C       -0.805896   -4.202863    0.051526
Zn       -0.082659   -0.022271   -0.005196
H        3.120983   -3.267026   -0.076246
H       -3.112066    3.326377   -0.055188
H        3.253869    3.148748    0.101923
H       -3.313141   -3.119170    0.053380
H       -5.105788    1.601897   -0.041980
H       -4.959848   -1.030434   -0.876004
H       -1.250919    5.120936   -0.024875
H        1.451524    5.057018    0.042733
H        4.731522    0.833740    1.184386
H        5.024611    1.259250   -0.505290
H        5.002061   -1.444812    0.456263
H        4.702629   -1.001163   -1.228210
H        1.234890   -5.102715    0.027241
H       -1.488681   -5.045588    0.070989
H       -4.966398   -0.994120    0.883862

------------------------------------------------------------

Species: ZnCH-_pr1
E_gas: -2769.41880786 a.u.
G_gas: -2769.158697 a.u.
E_sol: -2769.82540499 a.u.
Electronic state: D0
Charge: -1
C       -3.002839    0.711147    0.512530
N       -1.990918   -0.321103    0.197559
C       -2.686047    2.107564    0.083481
N       -0.227594    2.015762   -0.004098
C       -1.456103    2.670907   -0.094444
C        2.825236   -2.057488    0.066251
C       -2.604451   -1.484571    0.012450
C       -1.982880   -2.731271   -0.191766
C       -0.607052   -2.972962   -0.181165
C        2.757683    1.505628    0.064143
C        2.122070    2.748749   -0.053847
C        0.742966    2.969971   -0.122085
N        0.362901   -2.015292   -0.053834
C        1.582015   -2.671171   -0.042454
N        2.108077    0.296616    0.093377
C        3.078250   -0.677640    0.125375
C        4.383053   -0.063966    0.153657
C        4.186081    1.290715    0.111679
C        1.360084   -4.095834   -0.174151
C        0.013274   -4.284810   -0.272156
C       -4.120989   -1.358296    0.084327
C       -4.327319    0.153311   -0.059090
C       -1.215672    4.092882   -0.325871
C        0.128256    4.276330   -0.322570
Zn        0.072096   -0.006001    0.076831
H        3.693363   -2.711720    0.075176
H       -2.634380   -3.589268   -0.329419
H        2.762146    3.624221   -0.119639
H        5.323691   -0.600797    0.183986
H        4.934195    2.074315    0.103068
H        2.142604   -4.845155   -0.191400
H       -0.525509   -5.218148   -0.382718
H       -4.473605   -1.722085    1.060709
H       -4.623167   -1.954871   -0.684294
H       -5.206179    0.533828    0.471155
H       -4.414904    0.432140   -1.116522
H       -1.993333    4.838291   -0.442515
H        0.676842    5.203113   -0.442644
H       -3.544168    2.773817    0.014705
H       -3.101462    0.735305    1.618647

------------------------------------------------------------

Species: ZnCH-_pr2
E_gas: -2769.40813875 a.u.
G_gas: -2769.148471 a.u.
E_sol: -2769.813928 a.u.
Electronic state: D0
Charge: -1
C       -2.993353    0.251865   -0.266666
N       -1.911331   -0.615720   -0.049077
C       -3.000090    1.571914    0.005945
N       -0.521371    1.916676    0.334852
C       -1.885352    2.337384    0.682985
C        3.115335   -1.562310    0.034331
C       -2.329643   -1.893797   -0.100325
C       -1.526251   -3.023983    0.059421
C       -0.125443   -3.042114    0.182930
C        2.422480    1.921204   -0.286348
C        1.579556    3.035553   -0.260072
C        0.199395    3.007212    0.043223
N        0.679212   -1.935787    0.163206
C        1.989753   -2.380116    0.173348
N        2.005803    0.626859   -0.111824
C        3.127525   -0.172878   -0.130892
C        4.298018    0.650044   -0.341521
C        3.865147    1.941991   -0.451667
C        2.000168   -3.821393    0.255770
C        0.695446   -4.233351    0.260431
C       -3.833623   -1.973129   -0.327576
C       -4.167837   -0.549118   -0.809174
C       -1.886354    3.827628    0.454956
C       -0.647443    4.208470    0.101863
Zn        0.083223   -0.008894    0.115467
H        4.080313   -2.062974    0.024440
H       -2.025258   -3.988843    0.037483
H        2.025209    4.007990   -0.446409
H        5.315614    0.281930   -0.397960
H        4.459937    2.833442   -0.610739
H        2.892495   -4.435393    0.283657
H        0.316223   -5.247622    0.294182
H       -4.338269   -2.200330    0.622379
H       -4.105742   -2.759049   -1.038851
H       -5.134072   -0.177313   -0.457029
H       -4.172382   -0.509150   -1.907056
H       -2.756416    4.459061    0.599845
H       -0.295738    5.212717   -0.107920
H       -3.915889    2.126646   -0.183096
H       -1.993526    2.175034    1.777188

------------------------------------------------------------

Species: ZnCH-_pr3
E_gas: -2769.4052819 a.u.
G_gas: -2769.146098 a.u.
E_sol: -2769.81256109 a.u.
Electronic state: D0
Charge: -1
C       -2.350294    1.854860   -0.320144
N       -1.955140    0.580023   -0.071628
C       -1.524457    2.963599   -0.342043
N        0.584929    1.900249    0.316922
C       -0.143006    2.963743   -0.019099
C        1.660130   -3.033406   -0.102384
C       -3.049985   -0.256277    0.007246
C       -3.003014   -1.618435    0.165983
C       -1.841376   -2.440041    0.208445
C        3.088690    0.246570   -0.179653
C        3.078836    1.598915    0.051575
C        1.938088    2.358133    0.676918
N       -0.557889   -1.977658    0.141694
C        0.274622   -3.084966    0.084001
N        1.999996   -0.601593   -0.018482
C        2.450043   -1.881153   -0.203692
C        3.867294   -1.856566   -0.518492
C        4.256355   -0.551333   -0.532562
C       -0.526002   -4.277171    0.158260
C       -1.838684   -3.877511    0.242027
C       -4.337976    0.549452   -0.080653
C       -3.847619    1.919060   -0.583640
C        0.679074    4.184715    0.013294
C        1.917162    3.839892    0.401983
Zn        0.033395   -0.053466    0.126322
H        2.172223   -3.986527   -0.206972
H       -3.955432   -2.139713    0.221901
H        4.006998    2.146510   -0.088719
H        4.475411   -2.733742   -0.706716
H        5.245370   -0.151870   -0.723174
H       -0.138790   -5.288875    0.135407
H       -2.722404   -4.501728    0.297623
H       -4.793602    0.636231    0.915318
H       -5.077365    0.079578   -0.736426
H       -4.319167    2.769895   -0.082482
H       -4.024010    2.036301   -1.661611
H        0.311754    5.173840   -0.237243
H        2.773492    4.490845    0.541647
H       -1.973535    3.922890   -0.580674
H        2.026631    2.230726    1.778686

------------------------------------------------------------

Species: ZnP
E_gas: -2767.62546274 a.u.
G_gas: -2767.407488 a.u.
E_sol: -2768.23748829 a.u.
Electronic state: open-shell S0
Charge: -2
C       -2.230550    2.167444   -0.000088
N       -1.913426    0.817328    0.000012
C       -1.292156    3.219222   -0.000127
N        0.817334    1.913410    0.000015
C        0.112985    3.108093   -0.000053
C        1.292153   -3.219229   -0.000134
C       -3.108113    0.112985    0.000051
C       -3.219235   -1.292162    0.000110
C       -2.167455   -2.230548    0.000067
C        3.108103   -0.112995    0.000058
C        3.219228    1.292155    0.000110
C        2.167449    2.230535    0.000074
N       -0.817341   -1.913418   -0.000002
C       -0.112996   -3.108102   -0.000059
N        1.913419   -0.817338    0.000016
C        2.230543   -2.167457   -0.000085
C        3.655660   -2.316881   -0.000082
C        4.201383   -1.039288   -0.000015
C       -1.039286   -4.201384   -0.000020
C       -2.316882   -3.655663    0.000101
C       -4.201390    1.039282   -0.000021
C       -3.655663    2.316876   -0.000100
C        1.039286    4.201376   -0.000006
C        2.316874    3.655656    0.000069
H       -1.698313    4.231091   -0.000200
H        1.698304   -4.231101   -0.000199
H       -4.231103   -1.698322    0.000157
H        4.231096    1.698314    0.000159
Zn        0.000017    0.000023    0.000026
H        5.252674   -0.762838    0.000009
H       -3.267547   -4.182799    0.000236
H       -5.252682    0.762838   -0.000007
H       -4.182799    3.267540   -0.000160
H        3.267551    4.182771    0.000110
H       -0.762835   -5.252674   -0.000106
H        4.182794   -3.267547   -0.000148
H        0.762820    5.252661   -0.000010

------------------------------------------------------------

Species: ZnP_2-
E_gas: -2767.62096021 a.u.
G_gas: -2767.40097 a.u.
E_sol: -2768.24834396 a.u.
Electronic state: S0
Charge: -1
C       -1.122615   -2.865600   -0.000438
N        0.001083   -2.043200   -0.000152
C       -2.440025   -2.465138   -0.000255
N       -2.116415   -0.001004   -0.000295
C       -2.937791   -1.113165    0.000323
C        2.440035    2.465132   -0.000218
C        1.125544   -2.864468   -0.000189
C        2.442582   -2.462748    0.000059
C        2.938945   -1.110238    0.000352
C       -1.125534    2.864470   -0.000238
C       -2.442570    2.462750   -0.000084
C       -2.938941    1.110245    0.000249
N        2.116416    0.001002   -0.000150
C        2.937791    1.113165    0.000241
N       -0.001071    2.043200   -0.000118
C        1.122625    2.865598   -0.000333
C        0.678475    4.256723   -0.000625
C       -0.682761    4.256048   -0.000544
C        4.290571    0.709087    0.000904
C        4.291312   -0.704724    0.001053
C        0.682775   -4.256046   -0.000523
C       -0.678462   -4.256725   -0.000759
C       -4.290559   -0.709087    0.001126
C       -4.291305    0.704729    0.001056
H       -3.192804   -3.253889   -0.000535
H        3.192819    3.253878   -0.000408
H        3.196143   -3.250738    0.000105
H       -3.196135    3.250737   -0.000124
Zn       -0.000023   -0.000002   -0.000148
H       -1.351830    5.112829   -0.000651
H        5.151762   -1.369389    0.001700
H        1.351853   -5.112820   -0.000546
H       -1.346684   -5.114171   -0.001027
H       -5.151766    1.369380    0.001608
H        5.150327    1.374668    0.001283
H        1.346697    5.114170   -0.000787
H       -5.150346   -1.374628    0.001880

------------------------------------------------------------

Species: ZnP_2-
E_gas: -2767.61152168 a.u.
G_gas: -2767.38221 a.u.
E_sol: -2768.23561067 a.u.
Electronic state: S1
Charge: -1
C       -2.960806   -0.957873    0.000057
N       -1.615734   -1.312613   -0.000201
C       -3.447020    0.363903    0.000031
N       -1.305517    1.620880   -0.000023
C       -2.695572    1.554563   -0.000266
C        3.447014   -0.363929    0.000004
C       -1.553924   -2.693731    0.000132
C       -0.364777   -3.454431    0.000315
C        0.957198   -2.958568   -0.000131
C        1.553910    2.693705    0.000078
C        0.364751    3.454415    0.000408
C       -0.957182    2.958545    0.000330
N        1.305540   -1.620927   -0.000394
C        2.695585   -1.554605   -0.000101
N        1.615715    1.312588   -0.000348
C        2.960795    0.957844   -0.000094
C        3.758678    2.143672    0.000359
C        2.887884    3.224566    0.000123
C        3.228058   -2.881055    0.000185
C        2.150683   -3.756348   -0.000257
C       -2.887923   -3.224577    0.000311
C       -3.758719   -2.143681    0.000311
C       -3.228036    2.881076   -0.000339
C       -2.150673    3.756362   -0.000040
H       -4.531371    0.478332    0.000492
H        4.531374   -0.478343    0.000576
H       -0.478973   -4.538170    0.000792
H        0.478967    4.538151    0.001019
Zn        0.000017    0.000058   -0.000168
H        3.138934    4.282174    0.000231
H        2.175301   -4.843048   -0.000254
H       -3.139039   -4.282166    0.000467
H       -4.845796   -2.165069    0.000528
H       -2.175164    4.843057   -0.000337
H        4.286743   -3.128868   -0.000039
H        4.845754    2.165060    0.000591
H       -4.286811    3.128527   -0.000776

------------------------------------------------------------

Species: ZnP_2-
E_gas: -2767.62289216 a.u.
G_gas: -2767.404538 a.u.
E_sol: -2768.24632202 a.u.
Electronic state: T1
Charge: -1
C        2.498704   -1.850082   -0.000127
N        2.004558   -0.554412    0.000030
C        1.709132   -3.015997   -0.000205
N       -0.554422   -2.004536   -0.000009
C        0.303232   -3.094195   -0.000083
C       -1.709136    3.016002   -0.000216
C        3.094225    0.303235    0.000133
C        3.016014    1.709144    0.000226
C        1.850096    2.498706    0.000115
C       -3.094212   -0.303220    0.000135
C       -3.016004   -1.709135    0.000212
C       -1.850087   -2.498679    0.000116
N        0.554430    2.004553   -0.000040
C       -0.303217    3.094213   -0.000107
N       -2.004550    0.554422    0.000026
C       -2.498696    1.850100   -0.000121
C       -3.931801    1.807997   -0.000119
C       -4.302035    0.469255    0.000066
C        0.469244    4.302039   -0.000009
C        1.807994    3.931805    0.000067
C        4.302044   -0.469242    0.000062
C        3.931801   -1.807987   -0.000123
C       -0.469247   -4.302030   -0.000056
C       -1.807978   -3.931796    0.000090
H        2.246626   -3.964505   -0.000336
H       -2.246624    3.964515   -0.000305
H        3.964520    2.246644    0.000306
H       -3.964509   -2.246635    0.000333
Zn       -0.000020   -0.000036   -0.000015
H       -5.306802    0.054698    0.000160
H        2.679888    4.580809    0.000253
H        5.306815   -0.054693    0.000140
H        4.580810   -2.679878   -0.000213
H       -2.679904   -4.580759    0.000162
H        0.054682    5.306804   -0.000122
H       -4.580802    2.679894   -0.000244
H       -0.054654   -5.306783   -0.000072

------------------------------------------------------------

Species: ZnP_-
E_gas: -2767.70122691 a.u.
G_gas: -2767.477619 a.u.
E_sol: -2768.15988705 a.u.
Electronic state: D0
Charge: -1
C       -1.100977   -2.874877    0.000098
N        0.008768   -2.050950   -0.000041
C       -2.422659   -2.457694    0.000208
N       -2.078720   -0.008747    0.000229
C       -2.894638   -1.119526    0.000192
C        2.422654    2.457702    0.000208
C        1.125436   -2.865476   -0.000066
C        2.443534   -2.437122   -0.000141
C        2.904137   -1.094982   -0.000112
C       -1.125435    2.865471   -0.000065
C       -2.443540    2.437121   -0.000175
C       -2.904119    1.094979   -0.000144
N        2.078735    0.008752    0.000119
C        2.894653    1.119522    0.000100
N       -0.008779    2.050942   -0.000001
C        1.100980    2.874876    0.000149
C        0.663301    4.261255    0.000149
C       -0.699508    4.255493    0.000020
C        4.262534    0.712654   -0.000152
C        4.268476   -0.676425   -0.000273
C        0.699505   -4.255495   -0.000013
C       -0.663307   -4.261256    0.000171
C       -4.262534   -0.712640   -0.000146
C       -4.268468    0.676423   -0.000332
H       -3.181961   -3.237237    0.000243
H        3.181956    3.237244    0.000272
H        3.209421   -3.210193   -0.000227
H       -3.209425    3.210193   -0.000298
Zn       -0.000007   -0.000000    0.000021
H       -1.371721    5.107015   -0.000017
H        5.127351   -1.339033   -0.000492
H        1.371708   -5.107025   -0.000053
H       -1.328271   -5.118446    0.000304
H       -5.127310    1.339075   -0.000542
H        5.115705    1.382585   -0.000119
H        1.328269    5.118442    0.000262
H       -5.115664   -1.382623   -0.000159

------------------------------------------------------------

Species:
 ZnP_-_dexc
E_gas: -2767.69946312 a.u.
G_gas: -2767.473611 a.u.
E_sol: -2768.14889253 a.u.
Electronic state: D1
Charge: -1
C        2.898791    1.111572    0.000096
N        2.080366    0.003147    0.000004
C        2.429049    2.452667    0.000130
N       -0.003112    2.054559    0.000004
C        1.108870    2.873906    0.000047
C       -2.429051   -2.452677    0.000176
C        2.902140   -1.102761   -0.000085
C        2.436472   -2.445297   -0.000099
C        1.117599   -2.870558   -0.000048
C       -2.902140    1.102772   -0.000054
C       -2.436474    2.445301   -0.000205
C       -1.117599    2.870557   -0.000154
N        0.003113   -2.054572   -0.000070
C       -1.108866   -2.873915    0.000116
N       -2.080367   -0.003149    0.000006
C       -2.898790   -1.111565    0.000074
C       -4.264418   -0.701954   -0.000064
C       -4.266532    0.689021    0.000009
C       -0.674975   -4.262208    0.000007
C        0.687977   -4.260148   -0.000123
C        4.266540   -0.689005   -0.000269
C        4.264422    0.701966    0.000155
C        0.674969    4.262209   -0.000016
C       -0.687979    4.260152   -0.000154
H        3.191152    3.229490    0.000188
H       -3.191150   -3.229504    0.000179
H        3.200938   -3.219793   -0.000241
H       -3.200936    3.219801   -0.000284
Zn       -0.000001   -0.000004    0.000135
H       -5.123743    1.353642   -0.000032
H        1.358127   -5.113231   -0.000216
H        5.123751   -1.353624   -0.000509
H        5.119613    1.369186    0.000287
H       -1.358127    5.113237   -0.000211
H       -1.342520   -5.117331    0.000044
H       -5.119609   -1.369174   -0.000146
H        1.342508    5.117337    0.000043

------------------------------------------------------------

Species: ZnPH_p1
E_gas: -2768.22161939 a.u.
G_gas: -2767.984773 a.u.
E_sol: -2768.62552341 a.u.
Electronic state: D0
Charge: 0
C        2.958837    0.973349    0.000027
N        2.092500   -0.091934    0.000024
C        2.565376    2.318441    0.000009
N        0.115797    2.038664   -0.000035
C        1.259134    2.805569   -0.000014
C       -2.512634   -2.315974    0.000019
C        2.861378   -1.229466    0.000054
C        2.349575   -2.536570    0.000063
C        1.010503   -2.908631    0.000037
C       -2.845825    1.256608   -0.000008
C       -2.294448    2.560691   -0.000011
C       -0.950966    2.912094   -0.000019
N       -0.066604   -2.037062   -0.000020
C       -1.198192   -2.805283    0.000015
N       -2.068340    0.086431   -0.000016
C       -2.898145   -0.977920    0.000005
C       -4.352230   -0.529522    0.000003
C       -4.204019    0.955087   -0.000004
C       -0.838605   -4.209046   -0.000020
C        0.524978   -4.270068   -0.000031
C        4.258109   -0.874450    0.000058
C        4.319332    0.494543    0.000111
C        0.902005    4.209634   -0.000024
C       -0.458785    4.276771   -0.000051
H        3.360545    3.059390    0.000033
H       -3.307427   -3.057059    0.000019
H        3.078304   -3.343275    0.000071
H       -3.010232    3.378310   -0.000009
Zn        0.033753   -0.001420   -0.000039
H       -5.013062    1.674621   -0.000000
H        1.154400   -5.151975   -0.000057
H        5.080971   -1.579238    0.000068
H        5.201688    1.123204    0.000158
H       -1.085608    5.160404   -0.000069
H       -1.545349   -5.030109   -0.000040
H       -4.892226   -0.913831    0.879882
H        1.611892    5.028184   -0.000020
H       -4.892223   -0.913840   -0.879875

------------------------------------------------------------

Species: ZnPH_p1
E_gas: -2768.16009939 a.u.
G_gas: -2767.927758 a.u.
E_sol: -2768.56684548 a.u.
Electronic state: Q1
Charge: 0
C        2.978036    0.961627    0.000008
N        2.109299   -0.098913    0.000018
C        2.583701    2.305474    0.000000
N        0.115772    2.046803    0.000026
C        1.273319    2.818922    0.000001
C       -2.529803   -2.304985   -0.000072
C        2.880402   -1.245403    0.000012
C        2.371373   -2.533604    0.000017
C        0.988865   -2.921360    0.000009
C       -2.874267    1.272692   -0.000028
C       -2.316971    2.560314   -0.000006
C       -0.931002    2.926503    0.000003
N       -0.066846   -2.044169    0.000033
C       -1.213385   -2.818587   -0.000036
N       -2.091996    0.092860   -0.000020
C       -2.923996   -0.965306   -0.000057
C       -4.378152   -0.521939   -0.000079
C       -4.233483    0.962767   -0.000052
C       -0.867240   -4.198681   -0.000038
C        0.520241   -4.262241    0.000089
C        4.283191   -0.883127    0.000039
C        4.341553    0.481870   -0.000046
C        0.930033    4.199089   -0.000043
C       -0.454736    4.269017    0.000037
H        3.383226    3.042599   -0.000035
H       -3.327826   -3.043678   -0.000101
H        3.091401   -3.347752    0.000049
H       -3.022370    3.386792   -0.000002
Zn        0.042024   -0.000892    0.000044
H       -5.045125    1.679211   -0.000055
H        1.145822   -5.146333    0.000162
H        5.106650   -1.587010    0.000063
H        5.223001    1.111892   -0.000090
H       -1.077169    5.155272    0.000059
H       -1.571290   -5.021976   -0.000066
H       -4.917101   -0.908122    0.879826
H        1.637426    5.019614   -0.000079
H       -4.917064   -0.908094   -0.880019

------------------------------------------------------------

Species: ZnPH-_p1
E_gas: -2768.2873403 a.u.
G_gas: -2768.052181 a.u.
E_sol: -2768.74694462 a.u.
Electronic state: S0
Charge: -1
C        2.976309    0.972370    0.000026
N        2.109176   -0.086599    0.000012
C        2.577709    2.336235    0.000021
N        0.129942    2.037493   -0.000018
C        1.276466    2.806515   -0.000012
C       -2.522662   -2.314673    0.000008
C        2.879032   -1.238082    0.000038
C        2.355298   -2.541556    0.000049
C        1.018965   -2.919775    0.000037
C       -2.876442    1.257840   -0.000028
C       -2.288750    2.566164   -0.000037
C       -0.952177    2.900905   -0.000032
N       -0.068483   -2.044901    0.000007
C       -1.199331   -2.809738    0.000015
N       -2.069879    0.090273   -0.000030
C       -2.901816   -0.978866   -0.000014
C       -4.367007   -0.532430   -0.000023
C       -4.216014    0.962935   -0.000019
C       -0.838878   -4.210004    0.000037
C        0.532719   -4.272085   -0.000000
C        4.264370   -0.887412   -0.000092
C        4.328066    0.494091    0.000185
C        0.902695    4.214348   -0.000016
C       -0.455181    4.273828   -0.000046
H        3.373224    3.078089    0.000068
H       -3.317702   -3.057178    0.000021
H        3.083849   -3.351078    0.000024
H       -2.993396    3.395548   -0.000047
Zn        0.019075    0.004203   -0.000015
H       -5.026495    1.682256   -0.000023
H        1.160652   -5.156925   -0.000016
H        5.089086   -1.592487   -0.000186
H        5.213681    1.120489    0.000308
H       -1.087013    5.155700   -0.000062
H       -1.545690   -5.032597    0.000049
H       -4.898411   -0.931787    0.880621
H        1.608812    5.038120   -0.000005
H       -4.898383   -0.931774   -0.880691

------------------------------------------------------------

Species: ZnPH-_p1
E_gas: -2768.26788709 a.u.
G_gas: -2768.0357 a.u.
E_sol: -2768.728774 a.u.
Electronic state: T1
Charge: -1
C        2.991415    0.881025   -0.000004
N        2.083596   -0.167992    0.000013
C        2.663510    2.225296   -0.000018
N        0.188150    2.060847    0.000036
C        1.363704    2.791207   -0.000022
C       -2.603637   -2.227338   -0.000027
C        2.811427   -1.335871    0.000004
C        2.279085   -2.622458   -0.000036
C        0.909478   -2.967320   -0.000012
C       -2.797778    1.360030   -0.000055
C       -2.222075    2.642104   -0.000080
C       -0.846937    2.972314   -0.000058
N       -0.133492   -2.058106    0.000072
C       -1.301057   -2.789592   -0.000001
N       -2.058836    0.161614   -0.000014
C       -2.930601   -0.886461   -0.000040
C       -4.371393   -0.384266   -0.000091
C       -4.173182    1.094767   -0.000071
C       -0.997933   -4.185324    0.000084
C        0.384048   -4.297072    0.000002
C        4.228998   -1.017498   -0.000210
C        4.337029    0.343607    0.000213
C        1.065549    4.183118   -0.000038
C       -0.318287    4.300335   -0.000044
H        3.492436    2.930916    0.000008
H       -3.430169   -2.935747   -0.000031
H        2.987701   -3.448058   -0.000109
H       -2.917857    3.478333   -0.000114
Zn        0.029348   -0.000296    0.000095
H       -4.957811    1.842481   -0.000090
H        0.980144   -5.203284   -0.000008
H        5.027651   -1.751703   -0.000387
H        5.242123    0.941957    0.000379
H       -0.911174    5.208606   -0.000056
H       -1.731771   -4.984248    0.000139
H       -4.923819   -0.754283    0.880347
H        1.801717    4.979996   -0.000045
H       -4.923720   -0.754242   -0.880612

------------------------------------------------------------

Species: ZnPH_p2
E_gas: -2768.22641226 a.u.
G_gas: -2767.989216 a.u.
E_sol: -2768.6315526 a.u.
Electronic state: D0
Charge: 0
C        2.830234    1.253253    0.077367
N        1.473961    1.450916    0.021027
C        3.458643   -0.000047    0.125601
N        1.473921   -1.450956    0.021025
C        2.830200   -1.253330    0.077364
C       -3.465058    0.000047    0.454346
C        1.275402    2.810359   -0.078652
C        0.024997    3.428777   -0.179741
C       -1.231389    2.826086   -0.132024
C       -1.231467   -2.826052   -0.132024
C        0.024903   -3.428777   -0.179744
C        1.275325   -2.810393   -0.078656
N       -1.452486    1.462851    0.080704
C       -2.787847    1.292978    0.110211
N       -1.452526   -1.462811    0.080700
C       -2.787882   -1.292903    0.110215
C       -3.467746   -2.528513   -0.096117
C       -2.490374   -3.493737   -0.245125
C       -3.467676    2.528606   -0.096128
C       -2.490278    3.493803   -0.245135
C        2.545590    3.489473   -0.076124
C        3.512013    2.525027    0.030669
C        3.511944   -2.525123    0.030663
C        2.545495   -3.489542   -0.076132
H        4.544566   -0.000062    0.165750
H       -3.637968    0.000051    1.547236
H        0.033157    4.509965   -0.298710
H        0.033034   -4.509966   -0.298711
Zn        0.016883    0.000000    0.075923
H       -2.623037   -4.555218   -0.416745
H       -2.622912    4.555287   -0.416759
H        2.678810    4.562513   -0.145306
H        4.586791    2.656821    0.061457
H        2.678685   -4.562585   -0.145316
H       -4.542595    2.661291   -0.117599
H       -4.542668   -2.661170   -0.117581
H        4.586718   -2.656946    0.061450
H       -4.469348    0.000061    0.013940

------------------------------------------------------------

Species: ZnPH_p2
E_gas: -2768.15817236 a.u.
G_gas: -2767.925264 a.u.
E_sol: -2768.56186843 a.u.
Electronic state: Q1
Charge: 0
C        2.837248    1.248874    0.094822
N        1.464893    1.454145    0.029596
C        3.460892   -0.000088    0.148780
N        1.464818   -1.454219    0.029596
C        2.837184   -1.249017    0.094818
C       -3.433607    0.000088    0.568662
C        1.271404    2.800959   -0.092963
C        0.023714    3.437732   -0.221262
C       -1.233870    2.813791   -0.155398
C       -1.234015   -2.813730   -0.155395
C        0.023539   -3.437733   -0.221266
C        1.271260   -2.801023   -0.092970
N       -1.442292    1.467303    0.091537
C       -2.792535    1.283393    0.131864
N       -1.442368   -1.467229    0.091529
C       -2.792600   -1.283253    0.131868
C       -3.479625   -2.504873   -0.119077
C       -2.511002   -3.472860   -0.294376
C       -3.479496    2.505043   -0.119104
C       -2.510824    3.472984   -0.294391
C        2.561053    3.485141   -0.089694
C        3.520029    2.524665    0.036085
C        3.519900   -2.524843    0.036070
C        2.560875   -3.485270   -0.089706
H        4.546960   -0.000117    0.191530
H       -3.463294    0.000090    1.674145
H        0.032786    4.513597   -0.367614
H        0.032556   -4.513599   -0.367617
Zn        0.011163    0.000002    0.087434
H       -2.648606   -4.527502   -0.498755
H       -2.648374    4.527632   -0.498775
H        2.692261    4.556919   -0.173806
H        4.594999    2.654032    0.072917
H        2.692028   -4.557055   -0.173822
H       -4.555391    2.628786   -0.142987
H       -4.555526   -2.628563   -0.142945
H        4.594864   -2.654264    0.072895
H       -4.482644    0.000114    0.251801

------------------------------------------------------------

Species: ZnPH-_p2
E_gas: -2768.30456688 a.u.
G_gas: -2768.068047 a.u.
E_sol: -2768.76452708 a.u.
Electronic state: S0
Charge: -1
C        2.826707    1.248178    0.115984
N        1.473685    1.445669    0.044831
C        3.463176   -0.000049    0.191468
N        1.473643   -1.445710    0.044829
C        2.826672   -1.248257    0.115982
C       -3.388754    0.000047    0.720800
C        1.262559    2.811637   -0.123468
C        0.026906    3.414836   -0.278051
C       -1.246992    2.802423   -0.207285
C       -1.247071   -2.802389   -0.207283
C        0.026810   -3.414837   -0.278052
C        1.262480   -2.811672   -0.123471
N       -1.448480    1.471815    0.151316
C       -2.790146    1.273993    0.190211
N       -1.448521   -1.471774    0.151313
C       -2.790182   -1.273916    0.190213
C       -3.478978   -2.451247   -0.168595
C       -2.502767   -3.425883   -0.410776
C       -3.478908    2.451337   -0.168619
C       -2.502670    3.425952   -0.410776
C        2.540169    3.484952   -0.134772
C        3.504834    2.528637    0.027944
C        3.504763   -2.528735    0.027940
C        2.540071   -3.485023   -0.134779
H        4.549711   -0.000064    0.234790
H       -3.292426    0.000046    1.823338
H        0.031074    4.488535   -0.460495
H        0.030948   -4.488535   -0.460499
Zn        0.018408    0.000002    0.139909
H       -2.654408   -4.462049   -0.694659
H       -2.654283    4.462123   -0.694656
H        2.675683    4.555102   -0.252407
H        4.580613    2.663639    0.060880
H        2.675555   -4.555176   -0.252418
H       -4.556657    2.566815   -0.215287
H       -4.556730   -2.566700   -0.215247
H        4.580537   -2.663767    0.060876
H       -4.466213    0.000062    0.514814

------------------------------------------------------------

Species: ZnPH-_p2
E_gas: -2768.27524139 a.u.
G_gas: -2768.042445 a.u.
E_sol: -2768.73577236 a.u.
Electronic state: T1
Charge: -1
C        2.849700    1.256364    0.086015
N        1.478078    1.464581    0.018670
C        3.464495   -0.000075    0.134415
N        1.478014   -1.464644    0.018668
C        2.849645   -1.256486    0.086010
C       -3.461056    0.000075    0.477944
C        1.285628    2.817999   -0.083362
C        0.026370    3.448738   -0.192685
C       -1.237633    2.837771   -0.133959
C       -1.237756   -2.837719   -0.133957
C        0.026221   -3.448740   -0.192689
C        1.285506   -2.818054   -0.083370
N       -1.454098    1.477174    0.076450
C       -2.804089    1.296447    0.108204
N       -1.454162   -1.477112    0.076445
C       -2.804144   -1.296328    0.108210
C       -3.479929   -2.519804   -0.088123
C       -2.496292   -3.498448   -0.243852
C       -3.479820    2.519949   -0.088142
C       -2.496141    3.498551   -0.243873
C        2.556958    3.491753   -0.072709
C        3.526539    2.517064    0.040848
C        3.526430   -2.517215    0.040839
C        2.556808   -3.491862   -0.072728
H        4.552553   -0.000099    0.178959
H       -3.586310    0.000080    1.578581
H        0.036839    4.529458   -0.318358
H        0.036644   -4.529460   -0.318361
Zn        0.005056    0.000002    0.064185
H       -2.633555   -4.559877   -0.420067
H       -2.633358    4.559985   -0.420099
H        2.694057    4.565365   -0.141564
H        4.602906    2.648314    0.076653
H        2.693861   -4.565479   -0.141591
H       -4.556607    2.652187   -0.102964
H       -4.556722   -2.651996   -0.102937
H        4.602791   -2.648512    0.076643
H       -4.484239    0.000096    0.079715

------------------------------------------------------------

Species: ZnP_phlorin_pr1
E_gas: -2768.81022064 a.u.
G_gas: -2768.561556 a.u.
E_sol: -2769.22158441 a.u.
Electronic state: S0
Charge: 0
C       -3.038411    0.807936    0.074056
N       -2.126917   -0.197551    0.027595
C       -2.698104    2.180461    0.131216
N       -0.228490    1.998975    0.029848
C       -1.416710    2.704046    0.086999
C        2.662461   -2.160054    0.516921
C       -2.830033   -1.388603   -0.089948
C       -2.227909   -2.629741   -0.192917
C       -0.851867   -2.933875   -0.136946
C        2.828908    1.449131   -0.164176
C        2.145254    2.703797   -0.190735
C        0.795457    2.934871   -0.076447
N        0.173549   -2.011450    0.102679
C        1.325991   -2.727066    0.131598
N        2.116899    0.217402    0.085314
C        2.978852   -0.747328    0.137312
C        4.384128   -0.265657   -0.125832
C        4.164477    1.202052   -0.295090
C        1.083271   -4.095784   -0.102046
C       -0.293546   -4.228427   -0.266645
C       -4.240952   -1.100144   -0.104074
C       -4.374004    0.259534    0.007060
C       -1.127611    4.133135    0.044498
C        0.214218    4.274265   -0.065948
H       -3.518866    2.890900    0.166918
H        2.767377   -2.205222    1.617105
H       -2.890681   -3.482725   -0.322713
H        2.780068    3.579504   -0.294957
Zn       -0.113203    0.000758    0.089095
H        4.938395    1.936107   -0.478357
H       -0.853632   -5.136097   -0.457259
H       -5.028245   -1.840210   -0.187360
H       -5.288427    0.840017    0.027224
H        0.788733    5.190251   -0.136316
H        1.832486   -4.878193   -0.126977
H        5.063911   -0.533011    0.698087
H       -1.881817    4.910292    0.081462
H        3.451465   -2.816728    0.132171
H        4.786808   -0.764584   -1.023043

------------------------------------------------------------

Species: ZnP_phlorin_pr1
E_gas: -2768.78234623 a.u.
G_gas: -2768.537238 a.u.
E_sol: -2769.19422914 a.u.
Electronic state: T1
Charge: 0
C       -3.070478    0.746417    0.089916
N       -2.119383   -0.258244    0.023103
C       -2.769624    2.095894    0.135226
N       -0.280720    2.016305    0.014750
C       -1.484910    2.697789    0.080417
C        2.719810   -2.104427    0.473934
C       -2.790005   -1.442902   -0.074883
C       -2.163367   -2.693338   -0.184781
C       -0.785577   -2.955132   -0.136491
C        2.784197    1.518972   -0.147780
C        2.095844    2.733883   -0.202639
C        0.703203    2.976222   -0.092110
N        0.218647   -2.006946    0.085763
C        1.392570   -2.696831    0.106081
N        2.108031    0.264740    0.064326
C        2.996650   -0.674735    0.135120
C        4.405714   -0.158422   -0.046442
C        4.155811    1.300801   -0.230283
C        1.180244   -4.074409   -0.117121
C       -0.190334   -4.243354   -0.266415
C       -4.217135   -1.197773   -0.060983
C       -4.388295    0.154156    0.050595
C       -1.251243    4.098655    0.029919
C        0.118012    4.274512   -0.086015
H       -3.610159    2.784163    0.181869
H        2.862005   -2.186683    1.569162
H       -2.811656   -3.556863   -0.308210
H        2.714775    3.619135   -0.326568
Zn       -0.106742    0.000335    0.066191
H        4.912720    2.056820   -0.393011
H       -0.730767   -5.164442   -0.447977
H       -4.980844   -1.963337   -0.126988
H       -5.319749    0.706381    0.089880
H        0.665557    5.206353   -0.159275
H        1.949637   -4.836911   -0.145625
H        5.028622   -0.407068    0.830039
H       -2.019473    4.861718    0.063185
H        3.515870   -2.726277    0.046080
H        4.893151   -0.649870   -0.905489

------------------------------------------------------------

Species: ZnP_phlorin_pr2
E_gas: -2768.82545369 a.u.
G_gas: -2768.575746 a.u.
E_sol: -2769.23204768 a.u.
Electronic state: S0
Charge: 0
C       -3.111272   -0.112546    0.091982
N       -1.934908   -0.795744    0.016328
C       -3.213688    1.302360    0.183668
N       -0.824256    1.878310    0.067949
C       -2.172207    2.202863    0.141487
C        3.118389   -1.293556    0.702383
C       -2.258435   -2.130301   -0.150798
C       -1.321060   -3.156617   -0.289958
C        0.067904   -3.068746   -0.198494
C        2.160227    2.104905   -0.186680
C        1.244325    3.162923   -0.250878
C       -0.136756    3.050003   -0.084485
N        0.769024   -1.899644    0.121214
C        2.066340   -2.243820    0.208045
N        1.873817    0.830877    0.131567
C        3.092567    0.107256    0.161713
C        4.149427    0.870499   -0.188941
C        3.648584    2.260426   -0.448662
C        2.251541   -3.624711   -0.074641
C        0.993277   -4.146062   -0.327070
C       -3.684819   -2.279351   -0.169870
C       -4.219217   -1.023030   -0.005874
C       -2.316221    3.650165    0.076868
C       -1.071671    4.170435   -0.079297
H       -4.219179    1.711957    0.232268
H        3.007500   -1.220512    1.798815
H       -1.724100   -4.150820   -0.472514
H        1.643011    4.155810   -0.438179
Zn       -0.041376    0.000832    0.126484
H        4.100435    3.014704    0.212245
H        0.734142   -5.169462   -0.570959
H       -4.214339   -3.217158   -0.289486
H       -5.264960   -0.742444    0.027435
H       -0.788572    5.211016   -0.183040
H        3.199266   -4.149322   -0.068186
H        5.184762    0.556590   -0.234605
H       -3.261260    4.178408    0.121255
H        4.109435   -1.724126    0.526471
H        3.825992    2.605230   -1.478436

------------------------------------------------------------

Species: ZnP_phlorin_pr2
E_gas: -2768.79378114 a.u.
G_gas: -2768.547483 a.u.
E_sol: -2769.20066513 a.u.
Electronic state: T1
Charge: 0
C       -3.102529    0.464066    0.104643
N       -2.057997   -0.444478    0.020418
C       -2.952034    1.833147    0.176895
N       -0.479800    1.997249    0.040609
C       -1.729197    2.565496    0.116614
C        2.861297   -1.851164    0.637139
C       -2.614240   -1.682541   -0.123617
C       -1.887354   -2.873640   -0.263958
C       -0.496049   -3.020576   -0.184137
C        2.537044    1.692654   -0.170810
C        1.812489    2.877174   -0.242660
C        0.416366    3.036428   -0.094988
N        0.404139   -1.996691    0.100062
C        1.634637   -2.571078    0.160870
N        2.021290    0.470446    0.110112
C        3.081862   -0.440145    0.174126
C        4.279000    0.140722   -0.105043
C        4.040005    1.595689   -0.365015
C        1.559829   -3.962137   -0.103711
C        0.222368   -4.251154   -0.320230
C       -4.063346   -1.573717   -0.119220
C       -4.363095   -0.253762    0.035975
C       -1.625648    3.986570    0.052612
C       -0.281846    4.282407   -0.090776
H       -3.860659    2.427111    0.233896
H        2.826255   -1.829886    1.741162
H       -2.462206   -3.780927   -0.429559
H        2.380896    3.786804   -0.421654
Zn       -0.059591    0.000110    0.099712
H        4.586775    2.249494    0.331497
H       -0.223605   -5.212612   -0.544663
H       -4.748377   -2.407032   -0.219778
H       -5.342364    0.207566    0.082873
H        0.178683    5.258591   -0.183786
H        2.397724   -4.648733   -0.112174
H        5.244329   -0.350154   -0.112859
H       -2.458792    4.677714    0.091503
H        3.744653   -2.446631    0.383419
H        4.333649    1.913060   -1.377886

------------------------------------------------------------

Species: ZnP_phlorin_pr3
E_gas: -2768.81300455 a.u.
G_gas: -2768.565713 a.u.
E_sol: -2769.22690802 a.u.
Electronic state: S0
Charge: 0
C        1.185256    2.829184   -0.046268
N        0.065382    2.035329   -0.014428
C        2.523671    2.361505   -0.030009
N        2.123704   -0.057886    0.067106
C        2.964218    1.063061    0.008294
C       -2.568669   -2.349301    0.440673
C       -1.003471    2.894055   -0.103369
C       -2.366269    2.507395   -0.140868
C       -2.886555    1.239795   -0.064660
C        1.008135   -2.851742   -0.110645
C        2.435630   -2.533770    0.218516
C        2.916277   -1.126193    0.082209
N       -2.119197    0.079217    0.101848
C       -2.976230   -0.937187    0.164098
N       -0.057733   -2.053807    0.278188
C       -1.202281   -2.781517   -0.003316
C       -0.871478   -4.003096   -0.568107
C        0.546484   -4.048283   -0.636509
C       -4.340343   -0.479670    0.029048
C       -4.283398    0.880235   -0.111975
C       -0.555293    4.246614   -0.181346
C        0.822766    4.206107   -0.141898
C        4.338915    0.622601   -0.010619
C        4.310649   -0.743654    0.035217
H        3.289376    3.133448   -0.067757
H       -2.667790   -2.488264    1.534153
H       -3.081030    3.321163   -0.243631
H        2.645795   -2.817533    1.268100
Zn        0.000725   -0.058580    0.147872
H        1.159154   -4.865425   -1.000605
H       -5.103511    1.576391   -0.241430
H       -1.196347    5.116176   -0.260171
H        1.517346    5.036201   -0.184038
H        5.147174   -1.431649    0.032809
H       -5.216788   -1.115748    0.042062
H       -1.567605   -4.776269   -0.873163
H        5.202676    1.274559   -0.063268
H       -3.314338   -3.021334   -0.000532
H        3.090956   -3.181113   -0.378468

------------------------------------------------------------

Species: ZnP_phlorin_pr3
E_gas: -2768.78275268 a.u.
G_gas: -2768.538457 a.u.
E_sol: -2769.19432658 a.u.
Electronic state: T1
Charge: 0
C        2.915022   -1.098853    0.117074
N        2.096351    0.001176    0.000341
C        2.466802   -2.412374    0.227497
N        0.021759   -2.052800   -0.055568
C        1.135337   -2.866070    0.155238
C       -2.435594    2.452261    0.493854
C        2.913908    1.102023   -0.116683
C        2.464301    2.415023   -0.227491
C        1.132301    2.867250   -0.155526
C       -2.898787   -1.077377   -0.179633
C       -2.433158   -2.454738   -0.493325
C       -1.047416   -2.886709   -0.135823
N        0.019704    2.052826    0.055801
C       -1.050410    2.885562    0.135523
N       -2.081639   -0.001040    0.000322
C       -2.900017    1.074528    0.179954
C       -4.276622    0.676183    0.118458
C       -4.275922   -0.680396   -0.118663
C       -0.659781    4.235481   -0.031258
C        0.716080    4.226478   -0.221000
C        4.298971    0.680128   -0.079770
C        4.299659   -0.675593    0.079907
C        0.720628   -4.225810    0.219886
C       -0.655195   -4.236273    0.030155
H        3.227555   -3.179706    0.346971
H       -2.552922    2.574886    1.590665
H        3.224209    3.183151   -0.347214
H       -3.151116   -3.169051   -0.068936
Zn        0.060761   -0.000103    0.000186
H       -5.126881   -1.339332   -0.240395
H        1.370514    5.074722   -0.381327
H        5.152107    1.343821   -0.154747
H        5.153464   -1.338450    0.154673
H       -1.315009   -5.095428    0.003382
H       -1.320587    5.093888   -0.005036
H       -5.128317    1.334223    0.239908
H        1.376021   -5.073415    0.379682
H       -3.154518    3.166073    0.070273
H       -2.551196   -2.577782   -1.589986

------------------------------------------------------------

Species: unknown
E_gas: -2768.79117758 a.u.
G_gas: -2768.544055 a.u.
E_sol: -2769.18876561 a.u.
Electronic state: UNKNOWN
Charge: 0
C        1.720610    2.563586    0.095127
N        0.461414    2.006130    0.018456
C        2.921554    1.862296    0.164291
N        2.022041   -0.466380    0.029707
C        3.102682    0.454246    0.100305
C       -2.951447   -1.804493    0.552712
C       -0.427131    3.049487   -0.106841
C       -1.815190    2.921001   -0.228704
C       -2.571065    1.750141   -0.163221
C        0.413165   -3.029587   -0.160589
C        1.806418   -2.889032   -0.224310
C        2.536934   -1.703433   -0.096720
N       -2.040678    0.485797    0.096625
C       -3.082131   -0.366343    0.143159
N       -0.478639   -1.993454    0.096771
C       -1.717200   -2.549304    0.135168
C       -1.653306   -3.944778   -0.117192
C       -0.315613   -4.253709   -0.299737
C       -4.309488    0.311788   -0.103473
C       -3.990270    1.645069   -0.291923
C        0.288684    4.302479   -0.099984
C        1.615128    4.006105    0.038787
C        4.313194   -0.196164    0.049817
C        4.055270   -1.658578   -0.091771
H        3.830039    2.455627    0.219777
H       -3.009230   -1.842209    1.656516
H       -2.370141    3.844974   -0.374538
H        2.378648   -3.801812   -0.369528
Zn       -0.019171    0.008854    0.092710
H        0.122573   -5.222385   -0.507848
H       -4.663995    2.468190   -0.498089
H       -0.170805    5.279988   -0.186814
H        2.452917    4.691421    0.082302
H        4.469817   -2.258034    0.733971
H       -5.291297   -0.145662   -0.121429
H       -2.500035   -4.620092   -0.141710
H        5.288082    0.274073    0.080634
H       -3.831459   -2.355430    0.201625
H        4.476276   -2.083585   -1.016490

------------------------------------------------------------

Species: ZnP_phlorin_pr4
E_gas: -2768.78298506 a.u.
G_gas: -2768.535203 a.u.
E_sol: -2769.1918991 a.u.
Electronic state: S0
Charge: 0
C        2.425628    1.911204    0.147265
N        1.053687    1.750848    0.039033
C        3.351531    0.888935    0.249962
N        1.766661   -1.054445    0.058692
C        3.071816   -0.506861    0.147810
C       -3.250046   -0.794443    0.888611
C        0.517528    3.001131   -0.171638
C       -0.836953    3.279526   -0.372795
C       -1.907180    2.381848   -0.269634
C       -0.560106   -2.963857   -0.256108
C        0.803582   -3.266127   -0.363332
C        1.866199   -2.380264   -0.163175
N       -1.771681    1.075049    0.194587
C       -3.011988    0.550155    0.259795
N       -1.050819   -1.743267    0.201752
C       -2.396181   -1.862326    0.266737
C       -2.812591   -3.141377   -0.200933
C       -1.660744   -3.845393   -0.508536
C       -3.979136    1.481043   -0.210004
C       -3.288943    2.643421   -0.521650
C        1.580017    3.987156   -0.175050
C        2.749737    3.325243    0.044463
C        4.016021   -1.498557    0.036227
C        3.320407   -2.789790   -0.188319
H        4.399010    1.164659    0.324972
H       -3.040717   -0.738301    1.970473
H       -1.086975    4.308737   -0.619332
H        1.060715   -4.292681   -0.612373
Zn       -0.008587    0.028450    0.194180
H       -1.579078   -4.865891   -0.862946
H       -3.696522    3.581502   -0.879147
H        1.434958    5.050821   -0.323757
H        3.750463    3.736134    0.101994
H        3.540428   -3.538550    0.589017
H       -5.047577    1.310048   -0.264222
H       -3.837147   -3.489042   -0.255249
H        5.089854   -1.358481    0.068248
H       -4.305458   -1.066506    0.786027
H        3.599112   -3.257243   -1.145732

------------------------------------------------------------

Species: ZnP_phlorin_pr4
E_gas: -2768.79716853 a.u.
G_gas: -2768.551209 a.u.
E_sol: -2769.20400524 a.u.
Electronic state: T1
Charge: 0
C        1.482088    2.699350    0.084380
N        0.278172    2.033502    0.014632
C        2.743504    2.106956    0.147131
N        2.067532   -0.281707    0.024350
C        3.050589    0.724378    0.090884
C       -2.796802   -2.066887    0.482505
C       -0.699193    2.998120   -0.095686
C       -2.072488    2.753160   -0.202221
C       -2.723318    1.522586   -0.143476
C        0.685813   -2.976120   -0.140909
C        2.063594   -2.712998   -0.195663
C        2.691844   -1.474351   -0.083957
N       -2.081480    0.303458    0.078936
C       -3.046178   -0.633627    0.124386
N       -0.300465   -2.020796    0.083381
C       -1.484080   -2.690091    0.113924
C       -1.286654   -4.076451   -0.103536
C        0.077918   -4.262299   -0.262669
C       -4.333514   -0.056176   -0.079901
C       -4.132011    1.300778   -0.247261
C       -0.096480    4.307297   -0.088351
C        1.252900    4.125881    0.035342
C        4.326531    0.184303    0.051301
C        4.203060   -1.298293   -0.075252
H        3.593720    2.781633    0.198225
H       -2.910276   -2.152167    1.579941
H       -2.705801    3.628242   -0.329010
H        2.710878   -3.577598   -0.321506
Zn       -0.021263    0.004310    0.075201
H        0.607316   -5.189660   -0.445636
H       -4.876137    2.068085   -0.424495
H       -0.640368    5.241351   -0.164542
H        2.028947    4.880574    0.075305
H        4.667665   -1.848695    0.758461
H       -5.272911   -0.595617   -0.089447
H       -2.066247   -4.828432   -0.125265
H        5.252813    0.744138    0.081675
H       -3.605632   -2.681077    0.069169
H        4.664891   -1.694382   -0.993846

------------------------------------------------------------

Species: ZnP_phlorin_pr5
E_gas: -2768.80613933 a.u.
G_gas: -2768.557544 a.u.
E_sol: -2769.21621845 a.u.
Electronic state: S0
Charge: 0
C        3.058230    0.481279    0.074868
N        1.818715    1.030755    0.027287
C        3.316386   -0.913248    0.134123
N        1.005262   -1.748130    0.023027
C        2.368056   -1.909512    0.089016
C       -3.351901    0.919922    0.493485
C        1.981753    2.411733   -0.085592
C        0.939872    3.312577   -0.183497
C       -0.446391    3.051238   -0.130681
C       -1.986239   -2.390056   -0.166959
C       -0.961370   -3.289460   -0.222723
C        0.443300   -3.028624   -0.095176
N       -1.014985    1.795806    0.101502
C       -2.358149    1.984222    0.122784
N       -1.830067   -1.010279    0.067776
C       -3.049537   -0.500010    0.130639
C       -4.063475   -1.518106   -0.081333
C       -3.399855   -2.694615   -0.267441
C       -2.684661    3.336247   -0.106040
C       -1.475503    4.013240   -0.261321
C        3.388618    2.713506   -0.096642
C        4.058576    1.523026    0.012087
C        2.722704   -3.396274    0.069754
C        1.377473   -4.027958   -0.083929
H        4.359041   -1.216306    0.174418
H       -3.497766    0.931932    1.590133
H        1.214971    4.358174   -0.306851
H       -1.230080   -4.333381   -0.366323
Zn        0.052381    0.056581    0.079847
H       -3.814766   -3.678091   -0.452242
H       -1.327497    5.070422   -0.447530
H        3.810641    3.708681   -0.175776
H        5.129413    1.360092    0.033897
H        1.175799   -5.089358   -0.160999
H       -3.685057    3.751879   -0.136015
H       -5.132756   -1.344877   -0.080940
H        3.409614   -3.646618   -0.751754
H       -4.331024    1.186545    0.077852
H        3.228248   -3.708355    0.997048

------------------------------------------------------------

Species: ZnP_phlorin_pr5
E_gas: -2768.78752623 a.u.
G_gas: -2768.542384 a.u.
E_sol: -2769.19639492 a.u.
Electronic state: T1
Charge: 0
C        1.484659    2.665977    0.073792
N        0.282740    2.008970    0.004985
C        2.748668    2.054758    0.148165
N        2.103164   -0.286827    0.027095
C        3.023576    0.686000    0.102464
C       -2.808692   -2.036507    0.506800
C       -0.687594    2.984878   -0.114888
C       -2.067977    2.756783   -0.217041
C       -2.732009    1.541791   -0.144314
C        0.671974   -2.970132   -0.155721
C        2.060671   -2.742822   -0.212567
C        2.753819   -1.528509   -0.081127
N       -2.097376    0.318588    0.078959
C       -3.062505   -0.606546    0.148549
N       -0.303277   -2.006194    0.095444
C       -1.505844   -2.664923    0.108606
C       -1.325159   -4.035730   -0.141279
C        0.045386   -4.236248   -0.307625
C       -4.356996   -0.017657   -0.039711
C       -4.149694    1.330354   -0.224753
C       -0.076502    4.284879   -0.117050
C        1.274064    4.090323    0.011844
C        4.428514    0.113439    0.083121
C        4.147938   -1.343112   -0.055395
H        3.603395    2.723994    0.201771
H       -2.904557   -2.102637    1.608097
H       -2.687096    3.641334   -0.349017
H        2.677729   -3.626395   -0.354442
Zn       -0.024842   -0.021182    0.074389
H        0.559969   -5.166915   -0.514591
H       -4.889794    2.102265   -0.398504
H       -0.611132    5.223327   -0.201769
H        2.057601    4.837261    0.048418
H        4.890457   -2.128184   -0.117533
H       -5.298931   -0.552305   -0.029030
H       -2.111749   -4.780182   -0.178304
H        5.019119    0.536693   -0.745963
H       -3.629372   -2.650277    0.117198
H        4.975080    0.373735    1.005388

------------------------------------------------------------

Species: ZnP_phlorin_pr6
E_gas: -2768.83467823 a.u.
G_gas: -2768.584702 a.u.
E_sol: -2769.2425429 a.u.
Electronic state: S0
Charge: 0
C       -2.792500   -1.281201    0.222855
N       -1.462590   -1.455824    0.137983
C       -3.421255    0.000000    0.696189
N       -1.462590    1.455825    0.137983
C       -2.792499    1.281202    0.222854
C        3.421508   -0.000000    0.696145
C       -1.255700   -2.781537   -0.250194
C        0.000098   -3.362551   -0.426709
C        1.255809   -2.781462   -0.250168
C        1.255809    2.781462   -0.250168
C        0.000099    3.362551   -0.426710
C       -1.255699    2.781537   -0.250195
N        1.462748   -1.455744    0.138132
C        2.792595   -1.281200    0.222971
N        1.462749    1.455744    0.138132
C        2.792595    1.281199    0.222971
C        3.487266    2.478404   -0.106881
C        2.519477    3.422702   -0.406866
C        3.487265   -2.478404   -0.106881
C        2.519476   -3.422702   -0.406867
C       -2.519340   -3.422759   -0.406783
C       -3.487138   -2.478387   -0.106871
C       -3.487138    2.478388   -0.106872
C       -2.519339    3.422760   -0.406783
H       -4.480212    0.000000    0.416208
H        3.410317   -0.000000    1.800288
H        0.000137   -4.409511   -0.724884
H        0.000138    4.409511   -0.724884
Zn       -0.000399   -0.000000    0.206033
H        2.668037    4.453705   -0.705545
H        2.668036   -4.453705   -0.705547
H       -2.667970   -4.453773   -0.705386
H       -4.562964   -2.604012   -0.114515
H       -2.667969    4.453774   -0.705385
H        4.563093   -2.604000   -0.114449
H        4.563094    2.603999   -0.114449
H       -4.562963    2.604013   -0.114515
H        4.480399   -0.000000    0.415898
H       -3.409766    0.000000    1.800326

------------------------------------------------------------

Species: ZnP_phlorin_pr6
E_gas: -2768.76292214 a.u.
G_gas: -2768.520697 a.u.
E_sol: -2769.1736633 a.u.
Electronic state: T1
Charge: 0
C       -2.819153   -1.300540    0.000457
N       -1.474343   -1.469167    0.000213
C       -3.535503    0.000002    0.000836
N       -1.474340    1.469170    0.000212
C       -2.819152    1.300543    0.000456
C        3.535540   -0.000004    0.001651
C       -1.256263   -2.845859   -0.000361
C        0.000048   -3.463879   -0.000784
C        1.256353   -2.845873   -0.000546
C        1.256359    2.845871   -0.000546
C        0.000055    3.463883   -0.000785
C       -1.256259    2.845861   -0.000362
N        1.474410   -1.469131    0.000112
C        2.819165   -1.300499    0.000346
N        1.474412    1.469129    0.000112
C        2.819169    1.300493    0.000346
C        3.494669    2.557894   -0.000115
C        2.516056    3.529748   -0.000739
C        3.494663   -2.557901   -0.000117
C        2.516046   -3.529753   -0.000740
C       -2.515946   -3.529774   -0.000432
C       -3.494587   -2.557935    0.000096
C       -3.494584    2.557940    0.000096
C       -2.515943    3.529778   -0.000433
H       -4.222358    0.000002   -0.863796
H        4.220204   -0.000005    0.868062
H        0.000040   -4.550709   -0.001291
H        0.000048    4.550714   -0.001292
Zn       -0.000201    0.000001    0.000112
H        2.641944    4.605393   -0.001304
H        2.641932   -4.605398   -0.001306
H       -2.641762   -4.605424   -0.000796
H       -4.569671   -2.694020    0.000228
H       -2.641758    4.605429   -0.000798
H        4.569744   -2.693987   -0.000014
H        4.569751    2.693977   -0.000011
H       -4.569668    2.694026    0.000228
H        4.223840   -0.000005   -0.861789
H       -4.221627    0.000002    0.866066

------------------------------------------------------------

Species: ZnP_-
E_gas: -2767.64087482 a.u.
G_gas: -2767.421965 a.u.
E_sol: -2768.0999698 a.u.
Electronic state: Q1
Charge: -1
C        2.878572   -1.175789   -0.000275
N        2.080100   -0.048648    0.000072
C        2.387994   -2.502289   -0.000425
N       -0.048658   -2.079863   -0.000137
C        1.039931   -2.930170   -0.000114
C       -2.387994    2.502285   -0.000399
C        2.930392    1.039926    0.000153
C        2.502368    2.387928    0.000308
C        1.175799    2.878360    0.000188
C       -2.930396   -1.039933    0.000282
C       -2.502370   -2.387931    0.000486
C       -1.175803   -2.878360    0.000283
N        0.048656    2.079857   -0.000380
C       -1.039935    2.930167   -0.000181
N       -2.080100    0.048645    0.000342
C       -2.878569    1.175782   -0.000220
C       -4.252911    0.794366   -0.000570
C       -4.285407   -0.594655   -0.000297
C       -0.594661    4.285165    0.000291
C        0.794366    4.252681    0.000726
C        4.285405    0.594651   -0.000172
C        4.252911   -0.794370   -0.000422
C        0.594659   -4.285163    0.000217
C       -0.794369   -4.252688    0.000536
H        3.139310   -3.289735   -0.000724
H       -3.139310    3.289730   -0.000664
H        3.289693    3.139370    0.000574
H       -3.289689   -3.139380    0.000681
Zn        0.000005    0.000011   -0.000071
H       -5.156682   -1.240614   -0.000451
H        1.480385    5.092780    0.001262
H        5.156675    1.240616   -0.000179
H        5.093011   -1.480390   -0.000662
H       -1.480383   -5.092792    0.000892
H       -1.240631    5.156430    0.000442
H       -5.093009    1.480387   -0.000984
H        1.240602   -5.156448    0.000296

------------------------------------------------------------

Species: ZnP
E_gas: -2767.65415445 a.u.
G_gas: -2767.425244 a.u.
E_sol: -2768.05519465 a.u.
Electronic state: S0
Charge: 0
C       -0.241149   -3.066410   -0.000031
N        0.584198   -1.968455    0.000334
C       -1.638251   -3.020972   -0.000298
N       -1.968488   -0.584184   -0.000120
C       -2.438416   -1.874870   -0.000122
C        1.638259    3.020972   -0.000464
C        1.874893   -2.438426    0.000293
C        3.021023   -1.638244    0.000232
C        3.066470   -0.241170    0.000090
C       -1.874844    2.438404    0.000256
C       -3.021004    1.638228    0.000162
C       -3.066398    0.241158   -0.000024
N        1.968525    0.584180   -0.000044
C        2.438473    1.874849   -0.000266
N       -0.584174    1.968446    0.000181
C        0.241201    3.066414   -0.000229
C       -0.555959    4.273746   -0.000116
C       -1.865375    3.885149    0.000024
C        3.885227    1.865379    0.000002
C        4.273826    0.555967    0.000203
C        1.865405   -3.885156   -0.000221
C        0.555977   -4.273752   -0.000216
C       -3.885231   -1.865344    0.000011
C       -4.273771   -0.555965    0.000078
H       -2.156410   -3.976462   -0.000684
H        2.156431    3.976452   -0.000688
H        3.976487   -2.156437    0.000169
H       -3.976460    2.156430    0.000312
Zn       -0.000098    0.000010    0.000068
H       -2.748451    4.512805    0.000087
H        5.281570    0.158185    0.000531
H        2.748451   -4.512854   -0.000418
H        0.158257   -5.281518   -0.000283
H       -5.281442   -0.157983    0.000415
H        4.512861    2.748468    0.000050
H       -0.158215    5.281503   -0.000229
H       -4.512707   -2.748534    0.000049

------------------------------------------------------------

Species: ZnP
E_gas: -2767.56304138 a.u.
G_gas: -2767.338359 a.u.
E_sol: -2767.96864255 a.u.
Electronic state: S1
Charge: 0
C       -1.097328   -2.875529   -0.000066
N        0.006319   -2.050804    0.000246
C       -2.431528   -2.441183   -0.000560
N       -2.071565   -0.006263   -0.000426
C       -2.887798   -1.113763   -0.000472
C        2.431518    2.441192   -0.000433
C        1.115040   -2.868882    0.000504
C        2.446581   -2.426401    0.000420
C        2.894797   -1.096152   -0.000011
C       -1.115014    2.868871    0.000637
C       -2.446576    2.426389    0.000526
C       -2.894754    1.096130   -0.000021
N        2.071575    0.006256   -0.000587
C        2.887801    1.113749   -0.000472
N       -0.006324    2.050809    0.000406
C        1.097350    2.875549    0.000009
C        0.671858    4.256767   -0.000055
C       -0.697987    4.252591    0.000391
C        4.273641    0.697555   -0.000243
C        4.277912   -0.671361    0.000109
C        0.697994   -4.252588    0.000525
C       -0.671855   -4.256752    0.000074
C       -4.273672   -0.697544   -0.000239
C       -4.277895    0.671356    0.000035
H       -3.193436   -3.216138   -0.000895
H        3.193443    3.216133   -0.000742
H        3.213195   -3.196702    0.000721
H       -3.213190    3.196684    0.000849
Zn       -0.000022   -0.000001   -0.000088
H       -1.367878    5.103899    0.000519
H        5.132689   -1.336612    0.000470
H        1.367870   -5.103910    0.000778
H       -1.336543   -5.112127   -0.000026
H       -5.132584    1.336722    0.000410
H        5.124239    1.368138   -0.000231
H        1.336565    5.112130   -0.000368
H       -5.124261   -1.368141   -0.000259

------------------------------------------------------------

Species: ZnP
E_gas: -2767.58806541 a.u.
G_gas: -2767.366687 a.u.
E_sol: -2767.99267785 a.u.
Electronic state: T1
Charge: 0
C        2.896036   -1.104367   -0.000357
N        2.075119    0.000196   -0.000355
C        2.450675   -2.421863    0.000080
N        0.000247   -2.059169    0.000435
C        1.101100   -2.884781    0.000369
C       -2.450676    2.421856   -0.000149
C        2.895786    1.105033   -0.000405
C        2.450115    2.422360   -0.000055
C        1.100442    2.885023    0.000286
C       -2.895788   -1.105041   -0.000146
C       -2.450118   -2.422369    0.000247
C       -1.100443   -2.885025    0.000494
N       -0.000252    2.059171   -0.000112
C       -1.101102    2.884783    0.000216
N       -2.075118   -0.000209    0.000014
C       -2.896030    1.104359   -0.000358
C       -4.283370    0.681142   -0.000738
C       -4.283211   -0.682130   -0.000674
C       -0.696538    4.245008    0.000782
C        0.695590    4.245149    0.000798
C        4.283209    0.682124   -0.000512
C        4.283374   -0.681148   -0.000608
C        0.696533   -4.245007    0.000403
C       -0.695590   -4.245156    0.000464
H        3.216828   -3.193319    0.000151
H       -3.216832    3.193309   -0.000262
H        3.216088    3.194000    0.000051
H       -3.216091   -3.194010    0.000214
Zn        0.000001    0.000013   -0.000018
H       -5.136040   -1.350185   -0.000926
H        1.359799    5.100750    0.001080
H        5.136042    1.350176   -0.000585
H        5.136359   -1.349005   -0.000779
H       -1.359803   -5.100754    0.000434
H       -1.360943    5.100457    0.001137
H       -5.136353    1.349000   -0.001077
H        1.360975   -5.100427    0.000398

------------------------------------------------------------

Species: ZnP_-
E_gas: -2767.70122691 a.u.
G_gas: -2767.477619 a.u.
E_sol: -2768.15988705 a.u.
Electronic state: D0
Charge: -1
C       -1.100977   -2.874877    0.000098
N        0.008768   -2.050950   -0.000041
C       -2.422659   -2.457694    0.000208
N       -2.078720   -0.008747    0.000229
C       -2.894638   -1.119526    0.000192
C        2.422654    2.457702    0.000208
C        1.125436   -2.865476   -0.000066
C        2.443534   -2.437122   -0.000141
C        2.904137   -1.094982   -0.000112
C       -1.125435    2.865471   -0.000065
C       -2.443540    2.437121   -0.000175
C       -2.904119    1.094979   -0.000144
N        2.078735    0.008752    0.000119
C        2.894653    1.119522    0.000100
N       -0.008779    2.050942   -0.000001
C        1.100980    2.874876    0.000149
C        0.663301    4.261255    0.000149
C       -0.699508    4.255493    0.000020
C        4.262534    0.712654   -0.000152
C        4.268476   -0.676425   -0.000273
C        0.699505   -4.255495   -0.000013
C       -0.663307   -4.261256    0.000171
C       -4.262534   -0.712640   -0.000146
C       -4.268468    0.676423   -0.000332
H       -3.181961   -3.237237    0.000243
H        3.181956    3.237244    0.000272
H        3.209421   -3.210193   -0.000227
H       -3.209425    3.210193   -0.000298
Zn       -0.000007   -0.000000    0.000021
H       -1.371721    5.107015   -0.000017
H        5.127351   -1.339033   -0.000492
H        1.371708   -5.107025   -0.000053
H       -1.328271   -5.118446    0.000304
H       -5.127310    1.339075   -0.000542
H        5.115705    1.382585   -0.000119
H        1.328269    5.118442    0.000262
H       -5.115664   -1.382623   -0.000159

------------------------------------------------------------

Species: ZnPH_p1
E_gas: -2768.22161939 a.u.
G_gas: -2767.984773 a.u.
E_sol: -2768.62552341 a.u.
Electronic state: D0
Charge: 0
C        2.958837    0.973349    0.000027
N        2.092500   -0.091934    0.000024
C        2.565376    2.318441    0.000009
N        0.115797    2.038664   -0.000035
C        1.259134    2.805569   -0.000014
C       -2.512634   -2.315974    0.000019
C        2.861378   -1.229466    0.000054
C        2.349575   -2.536570    0.000063
C        1.010503   -2.908631    0.000037
C       -2.845825    1.256608   -0.000008
C       -2.294448    2.560691   -0.000011
C       -0.950966    2.912094   -0.000019
N       -0.066604   -2.037062   -0.000020
C       -1.198192   -2.805283    0.000015
N       -2.068340    0.086431   -0.000016
C       -2.898145   -0.977920    0.000005
C       -4.352230   -0.529522    0.000003
C       -4.204019    0.955087   -0.000004
C       -0.838605   -4.209046   -0.000020
C        0.524978   -4.270068   -0.000031
C        4.258109   -0.874450    0.000058
C        4.319332    0.494543    0.000111
C        0.902005    4.209634   -0.000024
C       -0.458785    4.276771   -0.000051
H        3.360545    3.059390    0.000033
H       -3.307427   -3.057059    0.000019
H        3.078304   -3.343275    0.000071
H       -3.010232    3.378310   -0.000009
Zn        0.033753   -0.001420   -0.000039
H       -5.013062    1.674621   -0.000000
H        1.154400   -5.151975   -0.000057
H        5.080971   -1.579238    0.000068
H        5.201688    1.123204    0.000158
H       -1.085608    5.160404   -0.000069
H       -1.545349   -5.030109   -0.000040
H       -4.892226   -0.913831    0.879882
H        1.611892    5.028184   -0.000020
H       -4.892223   -0.913840   -0.879875

------------------------------------------------------------

Species: ZnPH_p2
E_gas: -2768.22641226 a.u.
G_gas: -2767.989216 a.u.
E_sol: -2768.6315526 a.u.
Electronic state: D0
Charge: 0
C        2.830234    1.253253    0.077367
N        1.473961    1.450916    0.021027
C        3.458643   -0.000047    0.125601
N        1.473921   -1.450956    0.021025
C        2.830200   -1.253330    0.077364
C       -3.465058    0.000047    0.454346
C        1.275402    2.810359   -0.078652
C        0.024997    3.428777   -0.179741
C       -1.231389    2.826086   -0.132024
C       -1.231467   -2.826052   -0.132024
C        0.024903   -3.428777   -0.179744
C        1.275325   -2.810393   -0.078656
N       -1.452486    1.462851    0.080704
C       -2.787847    1.292978    0.110211
N       -1.452526   -1.462811    0.080700
C       -2.787882   -1.292903    0.110215
C       -3.467746   -2.528513   -0.096117
C       -2.490374   -3.493737   -0.245125
C       -3.467676    2.528606   -0.096128
C       -2.490278    3.493803   -0.245135
C        2.545590    3.489473   -0.076124
C        3.512013    2.525027    0.030669
C        3.511944   -2.525123    0.030663
C        2.545495   -3.489542   -0.076132
H        4.544566   -0.000062    0.165750
H       -3.637968    0.000051    1.547236
H        0.033157    4.509965   -0.298710
H        0.033034   -4.509966   -0.298711
Zn        0.016883    0.000000    0.075923
H       -2.623037   -4.555218   -0.416745
H       -2.622912    4.555287   -0.416759
H        2.678810    4.562513   -0.145306
H        4.586791    2.656821    0.061457
H        2.678685   -4.562585   -0.145316
H       -4.542595    2.661291   -0.117599
H       -4.542668   -2.661170   -0.117581
H        4.586718   -2.656946    0.061450
H       -4.469348    0.000061    0.013940

------------------------------------------------------------

Cartesian coordinates regarding the free energy profiles for reactions of ZnCH(-)(P4) and ZnP(-)(P2) with water (Figures 4 and S4)

ZnCH(-)(P4)···H2O-1
  Zn       -0.001328        0.082824        0.011113
   N        1.992464       -0.608656       -0.069888
   N       -0.693554       -1.882090       -0.024387
   N        0.704905        2.025960       -0.021869
   N       -1.973017        0.809135        0.007567
   C        3.088492        0.163990        0.095747
   C        2.360697       -1.929526       -0.323585
   C        1.504933       -2.966588       -0.518087
   C        3.112259        1.548065        0.196743
   C       -0.801694       -4.002197       -0.834727
   C       -2.126239       -3.538642       -0.611235
   C       -2.019493       -2.245552       -0.110125
   C        0.060190       -2.960700       -0.468825
   H       -0.498871       -4.968559       -1.216373
   H       -3.047671       -4.084804       -0.765567
   C       -0.069881        3.177463       -0.180382
   C        0.801200        4.324817       -0.152953
   C        2.076203        3.862890        0.027101
   C        2.001036        2.417101        0.089226
   H        0.473837        5.350658       -0.255051
   H        2.989222        4.438336        0.093494
   C       -4.222365        0.861959       -0.302568
   C       -3.745397        2.163969       -0.491686
   C       -2.343425        2.115354       -0.297322
   C       -3.102003        0.064056        0.014899
   H       -5.246237        0.518114       -0.359176
   H       -4.315759        3.050158       -0.735702
   C       -1.442200        3.204413       -0.337824
   H       -1.886775        4.182611       -0.496228
   H        1.955048       -3.924775       -0.762267
   H        4.083803        2.016780        0.305944
   C       -3.106339       -1.374109        0.455312
   H       -3.024794       -1.386946        1.556894
   H       -4.077317       -1.816558        0.220946
   O       -0.653117       -1.544372        2.858661
   H       -1.574076       -1.257639        2.916143
   H       -0.531949       -1.694698        1.896929
   C        4.345841       -0.686562        0.152719
   H        5.179808       -0.231126       -0.383396
   H        4.649521       -0.801554        1.199521
   C        3.874996       -2.023187       -0.441053
   H        4.281426       -2.897085        0.069880
   H        4.159104       -2.095184       -1.496888

ZnC-HT-TS1
  Zn        0.028107        0.100911       -0.097569
   N        1.997737       -0.699560       -0.097250
   C        3.129230        0.031770        0.054827
   C        3.198475        1.412504        0.132019
   C        2.124572        2.326907        0.062662
   N        0.810522        1.997796       -0.056397
   C        0.085324        3.183688       -0.098607
   C        1.003709        4.292670       -0.006644
   C        2.260854        3.767948        0.099794
   C       -1.291902        3.280615       -0.195034
   C       -2.229323        2.225897       -0.222937
   N       -1.905159        0.890883       -0.128201
   C       -3.072769        0.188352       -0.163865
   C       -4.174640        1.083440       -0.291321
   C       -3.648425        2.361418       -0.328561
   C       -3.160400       -1.234191       -0.021505
   C       -2.095352       -2.136187       -0.253281
   N       -0.750522       -1.803803       -0.192313
   C       -0.036185       -2.959033       -0.354648
   C       -0.937686       -4.055202       -0.520763
   C       -2.219441       -3.536594       -0.453526
   C        1.388177       -3.049103       -0.363652
   C        2.299557       -2.034006       -0.239366
   H        4.186543        1.844304        0.246342
   H        3.198906        4.297078        0.193100
   H        0.715170        5.334634       -0.015395
   H       -1.701424        4.284819       -0.237526
   H       -4.180933        3.297783       -0.422089
   H       -5.215085        0.792657       -0.331892
   H       -3.460387       -1.339541        1.879833
   H       -4.150485       -1.646777       -0.166101
   H       -3.155078       -4.074267       -0.523789
   H       -0.645317       -5.084194       -0.677731
   H        1.791248       -4.049095       -0.486446
   H       -2.117981       -1.406210        2.515579
   O       -1.155175       -1.473016        2.794989
   H       -0.702128       -1.574267        1.942360
   C        4.348282       -0.867019        0.155657
   H        5.177513       -0.502057       -0.452037
   H        4.689327       -0.891174        1.196010
   C        3.804953       -2.233697       -0.290726
   H        4.130755       -3.061573        0.340448
   H        4.107454       -2.463586       -1.317504

ZnC···H(-)···H2O
  Zn        0.021086        0.004685       -0.096729
   N        2.158694       -0.033520       -0.081651
   C        2.955453        1.067333       -0.063501
   C        2.514950        2.378384       -0.064691
   C        1.184313        2.847796       -0.096848
   N        0.069443        2.070227       -0.131166
   C       -1.027639        2.913915       -0.168856
   C       -0.564556        4.281663       -0.152823
   C        0.800420        4.243011       -0.108978
   C       -2.355814        2.511982       -0.226762
   C       -2.847582        1.194751       -0.270165
   N       -2.061620        0.069326       -0.249721
   C       -2.898806       -1.016829       -0.309938
   C       -4.261071       -0.565015       -0.369106
   C       -4.229212        0.808725       -0.345306
   C       -2.468620       -2.356268       -0.310675
   C       -1.161047       -2.821668       -0.272214
   N       -0.023867       -2.032706       -0.237100
   C        1.050738       -2.863688       -0.173807
   C        0.598906       -4.237918       -0.186593
   C       -0.765394       -4.209802       -0.247979
   C        2.400185       -2.459490       -0.092989
   C        2.901698       -1.171085       -0.050675
   H        3.284023        3.143040       -0.047579
   H        1.491300        5.074069       -0.090332
   H       -1.207087        5.150658       -0.176040
   H       -3.098174        3.302744       -0.250311
   H       -5.064783        1.493802       -0.376227
   H       -5.127347       -1.209260       -0.423042
   H       -0.617315       -2.300606        3.275322
   H       -3.247775       -3.110455       -0.341588
   H       -1.449702       -5.046283       -0.268680
   H        1.247667       -5.101513       -0.148160
   H        3.130083       -3.260605       -0.050706
   H       -1.111533       -0.911442        3.000499
   O       -1.440856        0.029490        2.854074
   H       -1.684843        0.055133        1.916636
   C        4.422807        0.679035       -0.069930
   H        4.884759        0.997750       -1.008559
   H        4.965000        1.168017        0.741341
   C        4.381390       -0.853653        0.063145
   H        4.756564       -1.192394        1.032934
   H        4.958162       -1.369469       -0.706605

ZnC-HT-TS2
  Zn        0.015088        0.012986       -0.096795
   N        2.153855       -0.114949       -0.081734
   C        2.997060        0.950863       -0.057383
   C        2.613864        2.279644       -0.052257
   C        1.304500        2.805367       -0.083473
   N        0.158527        2.075057       -0.120489
   C       -0.902433        2.963687       -0.158024
   C       -0.383104        4.310960       -0.137256
   C        0.979160        4.215402       -0.092361
   C       -2.245883        2.616693       -0.219237
   C       -2.791593        1.321034       -0.269690
   N       -2.054233        0.164186       -0.268168
   C       -2.936459       -0.884821       -0.320049
   C       -4.280001       -0.376197       -0.359502
   C       -4.189945        0.994454       -0.329925
   C       -2.564171       -2.241326       -0.325632
   C       -1.277560       -2.762071       -0.291024
   N       -0.108339       -2.021764       -0.255080
   C        0.930087       -2.897255       -0.189641
   C        0.420997       -4.251425       -0.204519
   C       -0.941022       -4.165707       -0.267214
   C        2.294902       -2.549415       -0.103792
   C        2.848636       -1.282890       -0.054692
   H        3.415329        3.010194       -0.031621
   H        1.703994        5.016968       -0.070523
   H       -0.988832        5.206032       -0.159015
   H       -2.955128        3.437470       -0.235931
   H       -4.996044        1.714507       -0.345651
   H       -5.173106       -0.983486       -0.403970
   H       -1.048422       -2.287522        3.057346
   H       -3.375164       -2.961318       -0.352700
   H       -1.659918       -4.972675       -0.289038
   H        1.032674       -5.141676       -0.165572
   H        2.991249       -3.379931       -0.062509
   H       -1.203678       -1.277175        2.966691
   O       -1.386464       -0.060896        2.890867
   H       -1.661126        0.070649        1.972610
   C        4.446719        0.500784       -0.065461
   H        4.920863        0.800928       -1.004200
   H        5.010110        0.964968        0.745915
   C        4.340101       -1.028810        0.064688
   H        4.696885       -1.384261        1.035526
   H        4.897588       -1.567636       -0.703486

ZnC···H2···OH(-)
  Zn       -0.074907        0.027358       -0.111223
   N        2.054994       -0.038575       -0.223285
   N       -0.163755       -2.004888       -0.271118
   N       -0.002042        2.092910       -0.115362
   N       -2.170963        0.120695       -0.130286
   C        2.867409        1.050648       -0.237136
   C        2.781178       -1.186663       -0.213938
   C        2.259024       -2.467462       -0.235337
   C        2.446504        2.367617       -0.205309
   C        0.429396       -4.219088       -0.271167
   C       -0.936349       -4.171019       -0.277482
   C       -1.313310       -2.777635       -0.267535
   C        0.901378       -2.851809       -0.262045
   H        1.066328       -5.092338       -0.268137
   H       -1.632539       -4.998021       -0.280236
   C       -1.088244        2.950187       -0.072585
   C       -0.606983        4.311666       -0.076654
   C        0.757498        4.255444       -0.126288
   C        1.122871        2.855595       -0.150179
   H       -1.237794        5.189140       -0.049695
   H        1.458809        5.077688       -0.147449
   C       -4.382827       -0.479247       -0.122120
   C       -4.328404        0.891847       -0.064092
   C       -2.936061        1.255134       -0.072493
   C       -3.023639       -0.949393       -0.165388
   H       -5.260220       -1.110603       -0.136086
   H       -5.153062        1.589580       -0.022141
   C       -2.422967        2.565186       -0.044127
   H       -3.153628        3.366416       -0.007284
   H        2.977745       -3.279590       -0.220924
   H        3.226184        3.121353       -0.226880
   C       -2.614751       -2.294046       -0.230492
   H       -2.142191       -1.779948        2.561690
   H       -3.405011       -3.037346       -0.237139
   O        0.982597       -0.417415        3.098647
   H       -1.518971       -1.493723        2.855471
   H        0.961221       -0.788352        2.209178
   C        4.326121        0.638761       -0.320153
   H        4.732424        0.923473       -1.295186
   H        4.926135        1.139089        0.441645
   C        4.267849       -0.889128       -0.146096
   H        4.657689       -1.203609        0.826417
   H        4.821520       -1.435191       -0.911660

ZnCH(-)(P4)···H2O-2
  Zn       -0.219786       -0.025356        0.095764
   N        0.498052        1.953184       -0.114506
   N        1.697312       -0.768914       -0.118839
   N       -2.147584        0.726849        0.118875
   N       -1.000195       -1.982046        0.121803
   C       -0.234958        3.072339        0.075118
   C        1.808620        2.282142       -0.457857
   C        2.810878        1.395714       -0.691688
   C       -1.608498        3.129330        0.260847
   C        3.813078       -0.933613       -0.932639
   C        3.336830       -2.242220       -0.649416
   C        2.046631       -2.096228       -0.145607
   C        2.774391       -0.046710       -0.600605
   H        4.774683       -0.655660       -1.344085
   H        3.871980       -3.175521       -0.764720
   C       -3.324412       -0.021663        0.028796
   C       -4.448251        0.876686        0.098245
   C       -3.948612        2.142867        0.234015
   C       -2.504024        2.034048        0.224924
   H       -5.485091        0.572540        0.049691
   H       -4.498189        3.070887        0.310966
   C       -1.117318       -4.226617       -0.206907
   C       -2.415887       -3.719876       -0.330629
   C       -2.326777       -2.321207       -0.126328
   C       -0.281283       -3.126523        0.084063
   H       -0.799048       -5.256969       -0.289625
   H       -3.324748       -4.267955       -0.539938
   C       -3.393497       -1.393840       -0.116926
   H       -4.389283       -1.813257       -0.227260
   H        3.767011        1.814352       -0.992790
   H       -2.050582        4.112496        0.376610
   C        1.174189       -3.163043        0.459284
   H        1.237851       -3.089012        1.557066
   H        1.583017       -4.143136        0.201352
   O        4.504317       -0.298098        2.087751
   H        4.271446       -0.492404        1.159659
   H        4.013664        0.510737        2.278910
   C        0.647233        4.308700        0.048923
   H        0.179663        5.141876       -0.477847
   H        0.834841        4.632775        1.078967
   C        1.932617        3.790605       -0.614996
   H        2.846421        4.184204       -0.167660
   H        1.946600        4.050641       -1.679254

ZnC(-)(P4)-PT-TS1
  Zn       -0.277472       -0.035038        0.159086
   N        0.328010        1.985253       -0.017359
   N        1.713459       -0.633937       -0.000788
   N       -2.251150        0.601021        0.104134
   N       -0.920363       -2.028711        0.123544
   C       -0.494226        3.068415        0.122197
   C        1.599551        2.390567       -0.339959
   C        2.674499        1.569459       -0.555387
   C       -1.863876        3.033602        0.247333
   C        3.889312       -0.670600       -0.752655
   C        3.405023       -2.046847       -0.572949
   C        2.143964       -1.972188       -0.068676
   C        2.712691        0.144212       -0.456349
   H        4.499549       -0.397120       -1.613900
   H        3.984582       -2.950874       -0.700242
   C       -3.372225       -0.222033       -0.016627
   C       -4.551918        0.598553        0.010639
   C       -4.137913        1.897674        0.149839
   C       -2.693594        1.878358        0.189146
   H       -5.564775        0.227533       -0.066649
   H       -4.747366        2.789021        0.201868
   C       -0.901814       -4.283402       -0.154571
   C       -2.222343       -3.859727       -0.308428
   C       -2.222237       -2.452223       -0.134005
   C       -0.136335       -3.126411        0.121310
   H       -0.519597       -5.293318       -0.209304
   H       -3.093318       -4.465115       -0.519308
   C       -3.342353       -1.599064       -0.155654
   H       -4.304566       -2.085268       -0.287468
   H        3.601829        2.045635       -0.854866
   H       -2.374803        3.985772        0.335752
   C        1.312963       -3.078298        0.517521
   H        1.352803       -2.986075        1.613961
   H        1.781815       -4.034705        0.276440
   O        5.594033       -0.113559        1.246174
   H        4.681866       -0.415420        0.210724
   H        5.137786        0.611848        1.690038
   C        0.313240        4.352329        0.103880
   H       -0.184038        5.146360       -0.454284
   H        0.450140        4.704519        1.132101
   C        1.647808        3.899352       -0.506627
   H        2.525441        4.337838       -0.030151
   H        1.693533        4.143223       -1.573250

ZnCH2(P2P4)···OH(-)
  Zn       -0.210309        0.034622        0.132683
   N        1.540802        1.177996       -0.197902
   N        0.923732       -1.701386       -0.095061
   N       -1.319407        1.775815        0.053403
   N       -1.971263       -1.088742        0.193745
   C        1.613536        2.548119       -0.064255
   C        2.752781        0.674221       -0.533835
   C        3.042312       -0.660801       -0.751657
   C        0.546724        3.393467        0.078058
   C        2.535136       -3.174099       -0.923642
   C        1.289006       -3.917570       -0.548590
   C        0.407805       -3.026963       -0.058604
   C        2.163191       -1.749815       -0.581185
   H        2.803461       -3.258716       -1.983306
   H        1.150772       -4.986832       -0.615018
   C       -2.708297        1.860590       -0.033463
   C       -3.086418        3.244823       -0.051775
   C       -1.930049        3.980000        0.027363
   C       -0.837879        3.039760        0.072929
   H       -4.102668        3.608201       -0.117474
   H       -1.823401        5.055608        0.033151
   C       -3.402595       -2.842183       -0.013890
   C       -4.151700       -1.679820       -0.180190
   C       -3.250088       -0.590421       -0.051532
   C       -2.068662       -2.431004        0.223343
   H       -3.751472       -3.864987       -0.038644
   H       -5.212242       -1.595265       -0.373418
   C       -3.568504        0.776154       -0.113438
   H       -4.621790        1.012136       -0.233575
   H        4.047976       -0.898927       -1.077294
   H        0.765437        4.453419        0.144743
   C       -0.909543       -3.305909        0.604393
   H       -0.753454       -3.192783        1.687757
   H       -1.173481       -4.351694        0.437783
   O        3.856490       -0.752155        2.646139
   H        3.415998       -3.496991       -0.355714
   H        3.551435       -0.734482        1.731351
   C        3.058182        3.003216       -0.117572
   H        3.183172        3.912201       -0.706712
   H        3.405965        3.215075        0.898732
   C        3.778399        1.777550       -0.699566
   H        4.714063        1.532852       -0.195085
   H        4.000506        1.908090       -1.763536

ZnPH(-)(P2)···H2O-1
  Zn        0.029101       -0.011078        0.032341
   N        1.566456       -1.399500       -0.072799
   N       -1.371721       -1.563777        0.019032
   N        1.433374        1.505925       -0.093165
   N       -1.508586        1.407195       -0.017073
   C        2.905162       -1.135448       -0.015489
   C        1.413864       -2.774210       -0.233895
   C        0.208584       -3.433295       -0.386562
   C        3.482237        0.143728        0.045507
   C       -2.317044       -3.553164       -0.584131
   C       -3.341974       -2.617460       -0.381563
   C       -2.718728       -1.413955        0.003700
   C       -1.096892       -2.880764       -0.336007
   H       -2.415883       -4.590937       -0.873119
   H       -4.408189       -2.777035       -0.468952
   C        1.158161        2.858756       -0.278186
   C        2.407917        3.583772       -0.304718
   C        3.411580        2.672421       -0.140484
   C        2.791181        1.363863       -0.032408
   H        2.497935        4.653581       -0.437149
   H        4.477484        2.854021       -0.119250
   C       -3.565181        2.276541       -0.423806
   C       -2.627244        3.295948       -0.644529
   C       -1.351758        2.738021       -0.390722
   C       -2.836795        1.138707       -0.023290
   H       -4.641587        2.340432       -0.508419
   H       -2.818147        4.316841       -0.947282
   C       -0.100564        3.404315       -0.446251
   H       -0.139141        4.471798       -0.641888
   H        0.265022       -4.502948       -0.565387
   H        4.564847        0.193544        0.077472
   C       -3.386610       -0.160398        0.502159
   H       -3.306908       -0.145083        1.601378
   H       -4.454655       -0.212345        0.278332
   C        2.723413       -3.384790       -0.250398
   C        3.641189       -2.384319       -0.102587
   H        4.719048       -2.469256       -0.078660
   H        2.908853       -4.444518       -0.363365
   O       -0.378548        0.233258        3.094011
   H       -1.066741        0.066059        2.435893
   H        0.333784        0.633626        2.578066

ZnP-HT-TS1
  Zn        0.119157        0.009899       -0.087375
   N        0.916917       -1.893502       -0.094787
   C        2.244651       -2.212715        0.005191
   C        3.297743       -1.294124        0.088928
   C        3.191802        0.103057        0.059191
   N        2.022276        0.805128       -0.038253
   C        2.343175        2.147357       -0.062461
   C        3.780419        2.289069        0.025081
   C        4.304182        1.031374        0.105613
   C        1.427927        3.188394       -0.156147
   C        0.023005        3.090824       -0.201177
   N       -0.688907        1.916289       -0.122029
   C       -2.015099        2.239070       -0.186597
   C       -2.161006        3.655042       -0.316185
   C       -0.891144        4.189652       -0.323793
   C       -3.083662        1.306524       -0.051603
   C       -2.969524       -0.094180       -0.275151
   N       -1.795011       -0.796622       -0.206153
   C       -2.103712       -2.128879       -0.361197
   C       -3.519575       -2.266500       -0.538636
   C       -4.055290       -0.997092       -0.484815
   C       -1.165158       -3.181048       -0.336923
   C        0.212221       -3.075940       -0.198869
   C        1.142442       -4.184542       -0.151932
   C        2.392369       -3.655420       -0.020092
   H        4.298078       -1.705225        0.165499
   H        5.343920        0.746175        0.184750
   H        4.309045        3.232179        0.027703
   H        1.838705        4.192033       -0.189783
   H       -0.606797        5.229078       -0.410354
   H       -3.103443        4.181066       -0.377302
   H       -3.414537        1.379994        1.855169
   H       -4.072914        1.716664       -0.206398
   H       -5.094989       -0.712496       -0.566475
   H       -4.039595       -3.202110       -0.689986
   H       -1.567172       -4.184015       -0.433467
   H        0.863122       -5.227237       -0.212282
   H        3.335158       -4.180259        0.046099
   H       -2.524460        0.396444        2.506669
   O       -1.888218       -0.321785        2.809030
   H       -1.594594       -0.703559        1.967151

ZnP···H(-)···H2O
  Zn       -0.100068        0.007241       -0.165442
   N       -2.028717        0.742548       -0.097940
   C       -3.175352       -0.003254       -0.019959
   C       -3.228217       -1.401444       -0.009055
   C       -2.147068       -2.287658       -0.062383
   N       -0.827794       -1.923515       -0.140600
   C       -0.082727       -3.073965       -0.160416
   C       -0.968334       -4.216905       -0.097134
   C       -2.242543       -3.731594       -0.035315
   C        1.313516       -3.134408       -0.229750
   C        2.203190       -2.056641       -0.279442
   N        1.839703       -0.733490       -0.242689
   C        2.988867        0.013763       -0.322355
   C        4.126733       -0.873692       -0.406362
   C        3.642547       -2.150773       -0.379347
   C        3.040703        1.410443       -0.315473
   C        1.959180        2.295516       -0.254253
   N        0.639921        1.931949       -0.193487
   C       -0.104062        3.082686       -0.152120
   C        0.783510        4.225488       -0.187276
   C        2.057056        3.739305       -0.251720
   C       -1.500235        3.141984       -0.086491
   C       -2.390422        2.063003       -0.054860
   C       -3.831195        2.159740        0.043722
   C       -4.315868        0.883560        0.065785
   H       -4.214550       -1.847166        0.058003
   H       -3.166694       -4.288780        0.024521
   H       -0.645921       -5.248472       -0.097032
   H        1.753321       -4.125383       -0.250982
   H        4.199703       -3.075696       -0.425099
   H        5.156153       -0.552491       -0.478019
   H        2.778574        1.761800        3.182311
   H        4.027193        1.857224       -0.367339
   H        2.982608        4.295735       -0.291333
   H        0.462633        5.257301       -0.165805
   H       -1.940002        4.132572       -0.049840
   H       -4.386875        3.085315        0.094862
   H       -5.345033        0.561530        0.138517
   H        1.991816        0.516858        2.951464
   O        1.459674       -0.331855        2.830451
   H        1.534257       -0.526107        1.883645

ZnP-HT-TS2
  Zn       -0.095163       -0.008962       -0.167222
   N       -0.892721        1.896009       -0.148389
   C       -2.223968        2.213365       -0.067341
   C       -3.273133        1.289760       -0.010796
   C       -3.170368       -0.105426       -0.019467
   N       -1.997680       -0.809768       -0.096689
   C       -2.313268       -2.142610       -0.053755
   C       -3.749643       -2.289948        0.045360
   C       -4.278969       -1.031747        0.067007
   C       -1.387898       -3.191365       -0.087409
   C        0.005173       -3.084929       -0.156910
   N        0.707355       -1.908766       -0.200887
   C        2.038764       -2.225271       -0.263743
   C        2.187965       -3.664693       -0.259553
   C        0.932353       -4.195767       -0.192650
   C        3.087505       -1.301653       -0.323602
   C        2.984674        0.092322       -0.328830
   N        1.810174        0.797739       -0.268650
   C        2.128245        2.131900       -0.285409
   C        3.565554        2.277585       -0.360642
   C        4.093787        1.018646       -0.388091
   C        1.203509        3.179962       -0.235218
   C       -0.189505        3.072265       -0.168173
   C       -1.114753        4.183283       -0.102443
   C       -2.370843        3.653015       -0.039636
   H       -4.274742        1.699906        0.057010
   H       -5.318883       -0.746292        0.139577
   H       -4.272010       -3.234748        0.096846
   H       -1.794150       -4.196130       -0.049795
   H        0.648689       -5.238403       -0.169469
   H        3.132696       -4.187923       -0.301170
   H        2.934750       -1.317457        3.019389
   H        4.090152       -1.711784       -0.368924
   H        5.134726        0.733175       -0.442666
   H        4.090290        3.222010       -0.388654
   H        1.610359        4.185056       -0.247830
   H       -0.829338        5.225698       -0.101564
   H       -3.314254        4.176696        0.022816
   H        2.230071       -0.575005        2.956810
   O        1.380637        0.316909        2.900939
   H        1.420470        0.600123        1.976909

ZnP···H2···OH(-)
  Zn        0.007398        0.003078       -0.141544
   N        1.480717       -1.449486       -0.195285
   N       -1.445678       -1.470976       -0.190239
   N        1.458531        1.478213       -0.185580
   N       -1.468305        1.454467       -0.184267
   C        2.832541       -1.229412       -0.195139
   C        1.280645       -2.804495       -0.188096
   C        0.031767       -3.436335       -0.180770
   C        3.445235        0.028580       -0.193263
   C       -2.499189       -3.512436       -0.186990
   C       -3.471384       -2.553871       -0.199494
   C       -2.800769       -1.270868       -0.201501
   C       -1.225957       -2.823477       -0.183497
   H       -2.621388       -4.586283       -0.182045
   H       -4.543427       -2.691131       -0.205926
   C        1.239047        2.829852       -0.174297
   C        2.512258        3.518762       -0.171352
   C        3.484476        2.560381       -0.180593
   C        2.813685        1.277486       -0.187685
   H        2.634526        4.592578       -0.163752
   H        4.556534        2.697630       -0.181701
   C       -3.509046        2.508097       -0.195854
   C       -2.550867        3.480550       -0.179698
   C       -1.267669        2.810215       -0.174518
   C       -2.820003        1.235037       -0.198545
   H       -4.582890        2.630032       -0.204285
   H       -2.688371        4.552541       -0.173241
   C       -0.019230        3.442348       -0.167406
   H       -0.027585        4.526817       -0.158673
   H        0.039566       -4.520804       -0.174303
   H        4.529727        0.036413       -0.192687
   C       -3.433107       -0.022533       -0.209763
   H       -2.785181       -0.033955        2.456278
   H       -4.517014       -0.030299       -0.220825
   C        2.563884       -3.474956       -0.186862
   C        3.521958       -2.502499       -0.192006
   H        4.595876       -2.624331       -0.192014
   H        2.701479       -4.546971       -0.181988
   O        0.500634       -0.046200        3.273840
   H       -0.113160       -0.160120        2.539048
   H       -2.352229       -0.012945        3.063277

ZnPH(-)(P2)···H2O-2
  Zn        0.120151       -0.000000        0.117861
   N       -1.315700        1.451897       -0.234893
   N        1.597415        1.488341        0.174940
   N       -1.315403       -1.452216       -0.234752
   N        1.597721       -1.488103        0.175114
   C       -2.662957        1.251973       -0.315262
   C       -1.084759        2.817161       -0.392265
   C        0.158584        3.418158       -0.426226
   C       -3.304597       -0.000361       -0.294967
   C        2.691951        3.413874       -0.386521
   C        3.646264        2.436480       -0.073134
   C        2.931289        1.275054        0.282056
   C        1.422643        2.806909       -0.234188
   H        2.866860        4.437277       -0.690340
   H        4.722778        2.541161       -0.070492
   C       -1.084185       -2.817442       -0.392102
   C       -2.354130       -3.485941       -0.553240
   C       -3.328046       -2.530468       -0.489956
   C       -2.662697       -1.252564       -0.315185
   H       -2.476972       -4.550665       -0.699280
   H       -4.397428       -2.663035       -0.580453
   C        3.646768       -2.435744       -0.073236
   C        2.692652       -3.413348       -0.386573
   C        1.423218       -2.806684       -0.234081
   C        2.931556       -1.274505        0.282085
   H        4.723308       -2.540174       -0.070714
   H        2.867770       -4.436691       -0.690470
   C        0.159276       -3.418190       -0.426079
   H        0.172632       -4.485436       -0.626413
   H        0.171732        4.485411       -0.626533
   H       -4.384946       -0.000468       -0.385817
   C        3.491495        0.000338        0.852697
   H        3.312137        0.000333        1.939366
   H        4.576374        0.000453        0.724426
   C       -2.354842        3.485412       -0.553346
   C       -3.328565        2.529742       -0.490036
   H       -4.397976        2.662100       -0.580492
   H       -2.477905        4.550111       -0.699375
   O       -2.998558        0.000157        2.867173
   H       -3.137498        0.000163        1.903257
   H       -3.890679       -0.000345        3.234616

ZnPH(-)(P2)-PT-TS1
  Zn        0.137157       -0.001338        0.186726
   N       -1.339046        1.420295       -0.178625
   N        1.585815        1.512936        0.187053
   N       -1.269952       -1.495287       -0.157683
   N        1.658043       -1.447859        0.197178
   C       -2.661997        1.199808       -0.259343
   C       -1.122134        2.775229       -0.454590
   C        0.118916        3.386153       -0.501872
   C       -3.309947       -0.083772        0.009272
   C        2.638511        3.465775       -0.376220
   C        3.608038        2.528398       -0.027115
   C        2.915463        1.342628        0.319906
   C        1.380936        2.820959       -0.246051
   H        2.787632        4.488346       -0.694983
   H        4.680745        2.660562       -0.005959
   C       -0.988666       -2.839903       -0.426774
   C       -2.224980       -3.524939       -0.670564
   C       -3.230934       -2.596945       -0.545231
   C       -2.601938       -1.337983       -0.241599
   H       -2.314483       -4.575005       -0.912982
   H       -4.294518       -2.747355       -0.665526
   C        3.726204       -2.364202       -0.021666
   C        2.801773       -3.349128       -0.363501
   C        1.514934       -2.765675       -0.230031
   C        2.978121       -1.212539        0.324391
   H        4.804144       -2.444206       -0.004356
   H        2.999308       -4.364416       -0.679260
   C        0.279596       -3.391516       -0.477029
   H        0.329575       -4.442979       -0.745118
   H        0.120583        4.437736       -0.773997
   H       -4.325019       -0.110495       -0.389128
   C        3.520184        0.079985        0.870358
   H        3.371707        0.078267        1.960594
   H        4.600341        0.106378        0.713051
   C       -2.389432        3.399423       -0.701787
   C       -3.350273        2.425229       -0.570276
   H       -4.419937        2.524488       -0.689519
   H       -2.528884        4.442829       -0.949344
   O       -3.671045       -0.041086        2.656833
   H       -3.495801       -0.069387        1.278718
   H       -3.120004        0.711556        2.904242

ZnPH(P2,P6)···OH(-)
  Zn       -0.003770        0.000285        0.668995
   N        1.468688       -1.458380        0.042375
   N       -1.477908       -1.459186        0.060972
   N        1.467951        1.459384        0.043216
   N       -1.478723        1.458586        0.061459
   C        2.790118       -1.264359        0.062372
   C        1.251392       -2.726359       -0.492830
   C       -0.006348       -3.285599       -0.715197
   C        3.401838        0.000837        0.599024
   C       -2.523379       -3.322341       -0.785200
   C       -3.493949       -2.400028       -0.433291
   C       -2.799862       -1.265517        0.082717
   C       -1.261759       -2.725935       -0.479465
   H       -2.662223       -4.302556       -1.220299
   H       -4.566800       -2.493680       -0.525712
   C        1.249971        2.727042       -0.492514
   C        2.510596        3.324407       -0.801431
   C        3.482279        2.401615       -0.453265
   C        2.789466        1.265758        0.062535
   H        2.648453        4.305798       -1.234205
   H        4.554882        2.496074       -0.548048
   C       -3.495192        2.398262       -0.433219
   C       -2.525077        3.321082       -0.785047
   C       -1.263176        2.725434       -0.479010
   C       -2.800573        1.264143        0.082909
   H       -4.568078        2.491312       -0.525834
   H       -2.664398        4.301193       -1.220227
   C       -0.008048        3.285660       -0.714864
   H       -0.011388        4.283771       -1.144438
   H       -0.009198       -4.283838       -1.144479
   H        4.473850        0.001135        0.395429
   C       -3.413660       -0.000892        0.618074
   H       -3.308130       -0.000944        1.711923
   H       -4.484608       -0.001187        0.408773
   C        2.512368       -3.323457       -0.800882
   C        3.483580       -2.400205       -0.452613
   H        4.556266       -2.494388       -0.546741
   H        2.650759       -4.304993       -1.233158
   O        0.016577       -0.000916        2.688224
   H        3.289207        0.000639        1.692766
   H        0.938335        0.000326        2.969628
